# Supplementary material for: Thermotolerance in the pathogen Cryptococcus neoformans is linked to antigen masking via mRNA decay-dependent reprogramming
Source: Nat Commun. 2019 Oct 30;10:4950. doi: 10.1038/s41467-019-12907-x (PMC6821889; doi:10.1038/s41467-019-12907-x)
Supplement: Supplementary file 4 — Supplementary Data 1 [file 41467_2019_12907_MOESM4_ESM.xlsx]

## Sheet: WT30inVccr430in
	baseMean	log2FoldChange	lfcSE	stat	pvalue	padj
CNAG_13093	194.17	-6.10842	0.473608	-12.8976	4.64209e-38	5.27883e-35	#N/A
CNAG_07008	80.4958	-5.95617	0.499507	-11.9241	8.86187e-33	8.63779e-30	predicted protein
CNAG_06253	1367.92	-5.51042	0.312149	-17.6532	9.62148e-70	1.64118e-66	sugar transporter
CNAG_07917	8511.73	-5.08446	0.213419	-23.8239	1.88873e-125	6.4434e-122	uracil transporter FurD
CNAG_07009	2151.55	-5.04334	0.16765	-30.0826	8.1925e-199	5.58974e-195	conserved hypothetical protein
CNAG_06252	1822.29	-4.22912	0.27263	-15.5123	2.86453e-54	3.90894e-51	conserved hypothetical protein
CNAG_01653	227.059	-3.83498	0.495837	-7.73435	1.03936e-14	5.45506e-12	cytokine inducing-glycoprotein
CNAG_06251	549.074	-3.63971	0.179229	-20.3076	1.10151e-91	2.5052e-88	ser/Thr protein phosphatase family protein
CNAG_04217	697.222	-3.42794	0.29165	-11.7536	6.76787e-32	5.77214e-29	phosphoenolpyruvate carboxykinase
CNAG_01512	443.793	-2.6054	0.376194	-6.92568	4.33891e-12	1.55813e-09	conserved hypothetical protein
CNAG_04200	124.919	-2.4573	0.52225	-4.70522	2.53589e-06	0.000186047	C2 domain-containing protein
CNAG_00320	1021.34	-2.44364	0.646407	-3.78033	0.000156618	0.00416746	ubiquitin-protein ligase
CNAG_04890	7.81465	-2.33802	0.699926	-3.34038	0.000836636	0.0134331	conserved hypothetical protein
CNAG_05251	126.952	-2.31987	0.375448	-6.17894	6.45319e-10	1.83459e-07	conserved hypothetical protein
CNAG_06374	382.718	-2.21231	0.276005	-8.01549	1.09701e-15	6.23742e-13	malate dehydrogenase
CNAG_02768	469.366	-2.18247	0.382779	-5.70165	1.18656e-08	2.4533e-06	conserved hypothetical protein
CNAG_06578	19356.5	-2.01843	0.361637	-5.58136	2.38639e-08	4.17497e-06	conserved hypothetical protein
CNAG_05487	10.1	-1.91031	0.667595	-2.86149	0.00421661	0.0408084	conserved hypothetical protein
CNAG_00879	4916.72	-1.83634	0.238839	-7.68862	1.48727e-14	7.24833e-12	glutamate dehydrogenase
CNAG_00840	128.385	-1.8101	0.312234	-5.79726	6.74086e-09	1.6426e-06	conserved hypothetical protein
CNAG_00827	33.7976	-1.79054	0.431234	-4.15214	3.29388e-05	0.00143147	ribose 5-phosphate isomerase
CNAG_00054	392.176	-1.78041	0.481729	-3.69588	0.000219123	0.00526061	DUF1264 domain-containing protein
CNAG_12491	20.0687	-1.77959	0.546925	-3.25381	0.0011387	0.0166725	#N/A
CNAG_06391	117.906	-1.72682	0.325394	-5.30685	1.11537e-07	1.58545e-05	conserved hypothetical protein
CNAG_05299	30.7313	-1.70014	0.604972	-2.81027	0.00494993	0.0454555	oxidoreductase
CNAG_00131	94.2715	-1.6892	0.442018	-3.82155	0.000132615	0.00373897	alcohol dehydrogenase
CNAG_04025	42.8927	-1.6607	0.307569	-5.39943	6.68531e-08	1.03668e-05	transaldolase
CNAG_05192	76.1125	-1.60499	0.367035	-4.37286	1.2263e-05	0.000685821	predicted protein
CNAG_07840	17.2508	-1.5994	0.527114	-3.03426	0.00241127	0.0283169	conserved hypothetical protein
CNAG_03558	1018.38	-1.57886	0.276321	-5.71386	1.10442e-08	2.35484e-06	predicted protein
CNAG_06404	3196.51	-1.5338	0.436218	-3.51614	0.00043787	0.00863464	conserved hypothetical protein
CNAG_04240	1002.23	-1.52095	0.328087	-4.63582	3.55531e-06	0.000247529	conserved hypothetical protein
CNAG_07972	182.143	-1.51245	0.273121	-5.53765	3.06551e-08	5.10147e-06	#N/A
CNAG_07393	52.0488	-1.48138	0.456382	-3.24591	0.00117074	0.0169236	predicted protein
CNAG_07505	14.6578	-1.48054	0.462232	-3.20303	0.00135989	0.0189745	conserved hypothetical protein
CNAG_02934	68.6435	-1.44041	0.372531	-3.86655	0.000110384	0.00333253	conserved hypothetical protein
CNAG_05578	609.278	-1.4264	0.386478	-3.69076	0.000223585	0.00531539	conserved hypothetical protein
CNAG_04185	105.901	-1.41685	0.35098	-4.03682	5.41799e-05	0.00206519	conserved hypothetical protein
CNAG_07999	614.397	-1.4108	0.298083	-4.7329	2.21335e-06	0.000165952	#N/A
CNAG_00838	317.207	-1.36615	0.268042	-5.09676	3.45513e-07	4.13585e-05	conserved hypothetical protein
CNAG_07975	261.38	-1.33572	0.260524	-5.12705	2.94322e-07	3.58599e-05	#N/A
CNAG_04379	1156.68	-1.33278	0.223746	-5.95668	2.57416e-09	7.02541e-07	conserved hypothetical protein
CNAG_04690	441.719	-1.31828	0.233224	-5.65242	1.58204e-08	3.17479e-06	mitochondrial protein
CNAG_03233	134.761	-1.30738	0.381348	-3.42831	0.000607346	0.0108632	conserved hypothetical protein
CNAG_07969	27.4501	-1.30027	0.382202	-3.40206	0.000668806	0.011641	#N/A
CNAG_05267	6083.65	-1.29263	0.261384	-4.94531	7.60212e-07	7.74168e-05	conserved hypothetical protein
CNAG_01292	235.095	-1.28928	0.328497	-3.92478	8.68099e-05	0.00279389	pol II transcription elongation factor
CNAG_06426	1678.24	-1.28857	0.249682	-5.16084	2.45839e-07	3.10622e-05	conserved hypothetical protein
CNAG_01049	3197.52	-1.28476	0.229849	-5.58959	2.27609e-08	4.08678e-06	predicted protein
CNAG_05912	184.817	-1.2823	0.357688	-3.58496	0.000337125	0.00716574	conserved hypothetical protein
CNAG_07576	1133.59	-1.28135	0.306732	-4.17741	2.94842e-05	0.00134114	predicted protein
CNAG_04582	57.408	-1.27899	0.298492	-4.28484	1.82874e-05	0.000938158	conserved hypothetical protein
CNAG_06743	235.808	-1.27509	0.240176	-5.30899	1.10233e-07	1.58545e-05	conserved hypothetical protein
CNAG_00654	440.358	-1.25672	0.258032	-4.87042	1.11358e-06	9.99736e-05	conserved hypothetical protein
CNAG_13100	62.7436	-1.25382	0.293058	-4.27841	1.88229e-05	0.000951324	#N/A
CNAG_00465	3669.77	-1.22708	0.375612	-3.26689	0.00108737	0.0161636	conserved hypothetical protein
CNAG_12571	19.9356	-1.22207	0.419593	-2.91252	0.00358524	0.0368405	#N/A
CNAG_03622	1217.36	-1.22025	0.380846	-3.20406	0.00135504	0.0189456	cell polarity protein mor2
CNAG_08015	75.2077	-1.21638	0.424025	-2.86865	0.00412224	0.0402149	#N/A
CNAG_04659	1931.72	-1.21379	0.301246	-4.02924	5.59575e-05	0.00210938	pyruvate decarboxylase
CNAG_03303	52115.5	-1.21267	0.275514	-4.40149	1.07508e-05	0.000630126	40s ribosomal protein s27
CNAG_03772	130.316	-1.20925	0.324558	-3.72583	0.000194671	0.00486536	glucose transporter
CNAG_06294	965.625	-1.20773	0.192923	-6.26018	3.84534e-10	1.18784e-07	DUF1338 domain-containing protein
CNAG_06794	3477.11	-1.19719	0.245081	-4.88489	1.03486e-06	9.67241e-05	conserved hypothetical protein
CNAG_04066	2738.3	-1.18807	0.291848	-4.07085	4.68426e-05	0.00186614	endoribonuclease L-PSP
CNAG_01198	5255.31	-1.1859	0.269933	-4.39331	1.11637e-05	0.000640086	small nuclear riboprotein F
CNAG_07424	2253.42	-1.18125	0.252373	-4.68059	2.86057e-06	0.000205449	predicted protein
CNAG_02443	5282.72	-1.17114	0.237598	-4.92906	8.26244e-07	7.94009e-05	NADH-ubiquinone oxidoreductase 12 kda subunit
CNAG_06511	894.486	-1.16533	0.368885	-3.15907	0.00158275	0.0214693	conserved hypothetical protein
CNAG_06436	246.367	-1.1447	0.225835	-5.06875	4.00432e-07	4.63076e-05	conserved hypothetical protein
CNAG_00162	777.287	-1.14413	0.341422	-3.35107	0.000804996	0.0131052	alternative oxidase
CNAG_04155	4813.38	-1.13816	0.230339	-4.94122	7.76356e-07	7.75392e-05	small nuclear ribonucleoprotein E
CNAG_12627	78.179	-1.13309	0.274908	-4.12171	3.76078e-05	0.00153652	#N/A
CNAG_00420	550.056	-1.1316	0.196846	-5.74866	8.99559e-09	1.9799e-06	conserved hypothetical protein
CNAG_07991	918.578	-1.12889	0.240607	-4.69186	2.70734e-06	0.000196513	#N/A
CNAG_06638	4508.05	-1.12408	0.189509	-5.93155	3.00081e-09	7.87483e-07	malate dehydrogenase
CNAG_05333	99.4312	-1.1148	0.323378	-3.44737	0.000566073	0.0104223	conserved hypothetical protein
CNAG_02958	230.324	-1.11079	0.244079	-4.55097	5.33998e-06	0.00036074	ferroxidase
CNAG_12951	35.9192	-1.10591	0.308614	-3.58348	0.000339051	0.00718431	#N/A
CNAG_03793	1165	-1.1025	0.219837	-5.01505	5.30202e-07	5.74217e-05	mitochondrial 40s ribosomal protein
CNAG_03098	2059.17	-1.09241	0.262207	-4.16623	3.09684e-05	0.00138103	conserved hypothetical protein
CNAG_00715	3434.04	-1.08924	0.27375	-3.97895	6.922e-05	0.00244918	conserved hypothetical protein
CNAG_05798	1162.31	-1.0846	0.296722	-3.65526	0.00025692	0.00586275	conserved hypothetical protein
CNAG_02914	2789.97	-1.08054	0.220711	-4.8957	9.79547e-07	9.28257e-05	conserved hypothetical protein
CNAG_03674	4475.15	-1.07916	0.110642	-9.75364	1.77962e-22	1.34915e-19	oxoglutarate dehydrogenase
CNAG_02191	1355.17	-1.07884	0.24517	-4.4004	1.08053e-05	0.000630126	conserved hypothetical protein
CNAG_02990	12852.1	-1.0776	0.346483	-3.11013	0.00187008	0.0238807	nuclear protein
CNAG_04574	584.406	-1.07356	0.1905	-5.63547	1.74581e-08	3.30879e-06	conserved hypothetical protein
CNAG_04067	385.107	-1.0725	0.27377	-3.91753	8.94599e-05	0.00285227	conserved hypothetical protein
CNAG_05548	167.803	-1.0712	0.300498	-3.56475	0.00036421	0.00753031	conserved hypothetical protein
CNAG_03221	28716.8	-1.07116	0.258502	-4.14372	3.41711e-05	0.00145718	ribosomal protein L29.e
CNAG_04631	165.112	-1.06988	0.196264	-5.45121	5.00283e-08	7.9382e-06	ribitol kinase
CNAG_00821	41544.4	-1.06554	0.253928	-4.19625	2.71375e-05	0.00125107	60s ribosomal protein l34-b
CNAG_07875	1809.72	-1.06362	0.279853	-3.80062	0.000144333	0.00397753	hypothetical protein
CNAG_05287	785.481	-1.06177	0.235312	-4.51219	6.41614e-06	0.000412994	conserved hypothetical protein
CNAG_05858	1313.23	-1.06007	0.241969	-4.38102	1.18126e-05	0.000666093	conserved hypothetical protein
CNAG_03693	2368	-1.05889	0.201362	-5.25861	1.45148e-07	1.98069e-05	60s ribosomal protein l19
CNAG_01666	2512.13	-1.05735	0.242589	-4.3586	1.30898e-05	0.000720253	hypothetical protein
CNAG_00573	3138.51	-1.05418	0.285118	-3.69736	0.000217853	0.00525235	conserved hypothetical protein
CNAG_04765	1928.72	-1.04152	0.2806	-3.71176	0.000205821	0.00505114	arp2/3 complex 21 kda subunit
CNAG_02935	625.513	-1.03631	0.214921	-4.82184	1.4224e-06	0.000122849	oxidoreductase
CNAG_04701	531.582	-1.03611	0.271326	-3.8187	0.000134157	0.0037669	predicted protein
CNAG_00057	2658.15	-1.0344	0.30074	-3.43952	0.000582739	0.010544	fructose-bisphosphatase
CNAG_07671	366.009	-1.03432	0.194002	-5.33148	9.74153e-08	1.44492e-05	conserved hypothetical protein
CNAG_06414	119.983	-1.03421	0.250627	-4.12648	3.68353e-05	0.00152319	cytochrome c oxidase-assembly factor COX23
CNAG_02886	3095.62	-1.03228	0.267755	-3.85533	0.000115573	0.00343017	proteasome subunit beta type 2
CNAG_03892	27134.4	-1.03098	0.328298	-3.14038	0.00168726	0.022385	hsp10-like protein
CNAG_07426	2244.1	-1.02886	0.228344	-4.50576	6.61369e-06	0.000421731	chaperone
CNAG_00252	411.154	-1.02577	0.247533	-4.14398	3.41329e-05	0.00145718	transcriptional elongation regulator
CNAG_02126	1273.89	-1.02497	0.288511	-3.55262	0.00038141	0.0077915	conserved hypothetical protein
CNAG_06000	1368.76	-1.02347	0.350254	-2.92209	0.00347695	0.0362231	glycoprotein
CNAG_00020	276.722	-1.01289	0.298484	-3.39343	0.000690235	0.0118627	conserved hypothetical protein
CNAG_02827	1892.72	-1.01085	0.254559	-3.971	7.15722e-05	0.0025172	ribosomal chaperone
CNAG_04399	1123.62	-1.01082	0.179122	-5.64321	1.66906e-08	3.25371e-06	alanine racemase domain-containing protein
CNAG_07992	29.8614	-1.00977	0.333333	-3.02931	0.0024511	0.0286367	#N/A
CNAG_06866	1902.45	-1.00026	0.290177	-3.44707	0.00056671	0.0104223	conserved hypothetical protein
CNAG_06669	1030.59	-0.999966	0.202858	-4.92939	8.24888e-07	7.94009e-05	conserved hypothetical protein
CNAG_06402	2658.43	-0.997691	0.241327	-4.13419	3.56209e-05	0.00148196	conserved hypothetical protein
CNAG_02601	35.056	-0.997102	0.29827	-3.34295	0.000828936	0.0134024	conserved hypothetical protein
CNAG_03937	1631.72	-0.993675	0.318968	-3.11528	0.0018377	0.0237474	predicted protein
CNAG_05162	578.257	-0.989613	0.304358	-3.25148	0.00114807	0.0167022	predicted protein
CNAG_00930	11792.3	-0.988548	0.176285	-5.60766	2.05081e-08	3.78181e-06	argininosuccinate synthase
CNAG_06138	5872.36	-0.986232	0.249063	-3.95977	7.50204e-05	0.00252769	conserved hypothetical protein
CNAG_02033	2494.61	-0.97788	0.265865	-3.67811	0.000234971	0.00549044	conserved hypothetical protein
CNAG_00385	3042.54	-0.976217	0.246254	-3.96427	7.3621e-05	0.00252769	proteasome subunit beta type 3
CNAG_07893	47.2872	-0.974051	0.303979	-3.20434	0.00135373	0.0189456	conserved hypothetical protein
CNAG_04017	3788.67	-0.973612	0.293793	-3.31394	0.000919905	0.0145627	protein-methionine-R-oxide reductase
CNAG_06009	123.387	-0.972724	0.338969	-2.86965	0.00410923	0.040168	cyclohydrolase
CNAG_12093	866.81	-0.972691	0.264386	-3.67905	0.000234101	0.00548891	#N/A
CNAG_05788	1784.12	-0.971538	0.215172	-4.51516	6.32684e-06	0.000411124	predicted protein
CNAG_04503	818.413	-0.971529	0.21685	-4.4802	7.45748e-06	0.000461918	conserved hypothetical protein
CNAG_03682	21528	-0.970323	0.255236	-3.80167	0.000143723	0.00397753	macrolide-binding protein FKBP12
CNAG_01470	7078.68	-0.969542	0.239268	-4.05212	5.0755e-05	0.00196521	NADH-ubiquinone oxidoreductase 24 kDa subunit
CNAG_00109	4066	-0.968932	0.235745	-4.11008	3.95519e-05	0.00160632	conserved hypothetical protein
CNAG_05888	3632.7	-0.966873	0.268693	-3.59842	0.000320151	0.00694642	conserved hypothetical protein
CNAG_07442	3338.39	-0.961692	0.250251	-3.84292	0.00012158	0.00351499	vacuolar protein
CNAG_13142	316.082	-0.959586	0.2387	-4.02005	5.81869e-05	0.00216945	#N/A
CNAG_06666	250.401	-0.957606	0.251293	-3.81072	0.000138565	0.0038589	glycogen phosphorylase
CNAG_00135	745.525	-0.955766	0.240218	-3.97875	6.92793e-05	0.00244918	cyclophilin
CNAG_04683	2034.89	-0.953953	0.240406	-3.96809	7.24497e-05	0.00252206	conserved hypothetical protein
CNAG_01799	12314.8	-0.951531	0.29768	-3.19648	0.00139113	0.0193306	conserved hypothetical protein
CNAG_12350	132.458	-0.95138	0.21243	-4.47856	7.51472e-06	0.000461918	#N/A
CNAG_12348	78.9594	-0.950905	0.283175	-3.358	0.000785072	0.0129698	#N/A
CNAG_00149	7804.82	-0.948197	0.315778	-3.00273	0.00267569	0.0303259	conserved hypothetical protein
CNAG_06612	1900.56	-0.944992	0.140638	-6.71932	1.82573e-11	6.22849e-09	conserved hypothetical protein
CNAG_01138	3755.67	-0.943398	0.249591	-3.77977	0.000156974	0.00416746	cytochrome c peroxidase
CNAG_02969	170.712	-0.931302	0.257549	-3.61601	0.000299176	0.0066491	thioesterase family protein
CNAG_00502	1667.92	-0.93115	0.264417	-3.52152	0.000429082	0.00848588	conserved hypothetical protein
CNAG_02403	6027.84	-0.929255	0.276841	-3.35664	0.00078897	0.0129714	conserved hypothetical protein
CNAG_04182	2501.36	-0.928586	0.23625	-3.93053	8.47588e-05	0.0027408	conserved hypothetical protein
CNAG_01974	1248.21	-0.928299	0.190532	-4.87213	1.10399e-06	9.99736e-05	50s ribosomal protein l36
CNAG_02416	4440.03	-0.927058	0.259835	-3.56788	0.000359884	0.00750915	conserved hypothetical protein
CNAG_06351	4017.11	-0.926954	0.285686	-3.24466	0.00117591	0.0169624	conserved hypothetical protein
CNAG_07941	2160.76	-0.92583	0.322993	-2.86641	0.00415155	0.0403505	conserved hypothetical protein
CNAG_01957	4831.66	-0.923632	0.263473	-3.5056	0.000455582	0.00890669	endopeptidase
CNAG_04994	1051.3	-0.920579	0.239498	-3.84378	0.000121152	0.00351499	conserved hypothetical protein
CNAG_00473	1390.94	-0.918768	0.281421	-3.26475	0.0010956	0.0162472	defender against cell death 1
CNAG_03156	472.505	-0.916182	0.165043	-5.55118	2.83747e-08	4.84001e-06	conserved hypothetical protein
CNAG_13013	215.594	-0.915086	0.298842	-3.06211	0.00219783	0.0265883	#N/A
CNAG_00233	2295.68	-0.914386	0.24959	-3.66355	0.000248741	0.00575307	chaperone protein
CNAG_05882	1282.05	-0.908138	0.183861	-4.93927	7.84143e-07	7.75392e-05	glycosyl transferase
CNAG_00486	1917.38	-0.907372	0.219392	-4.13585	3.53636e-05	0.00148028	mitochondrial protein
CNAG_06723	6887.49	-0.905805	0.276585	-3.27496	0.00105678	0.015917	mitochondrial inner membrane protein
CNAG_02811	27223.8	-0.905479	0.22866	-3.95993	7.49712e-05	0.00252769	hypothetical protein
CNAG_01800	3813.39	-0.904838	0.292866	-3.0896	0.00200427	0.025092	conserved hypothetical protein
CNAG_03445	467.731	-0.903372	0.261347	-3.4566	0.000547046	0.0101981	conserved hypothetical protein
CNAG_00907	47.6179	-0.902535	0.247032	-3.65351	0.000258681	0.00588326	conserved hypothetical protein
CNAG_01853	1109.34	-0.901975	0.167945	-5.37067	7.84458e-08	1.18941e-05	conserved hypothetical protein
CNAG_04186	214.046	-0.900255	0.281883	-3.19372	0.00140454	0.0193992	conserved hypothetical protein
CNAG_00994	1494.91	-0.898782	0.21803	-4.12228	3.75145e-05	0.00153652	mago nashi protein
CNAG_05507	2340.49	-0.898255	0.207883	-4.32096	1.55352e-05	0.000828098	mitochondrial ribosomal protein
CNAG_04664	1565.51	-0.892758	0.214518	-4.1617	3.15887e-05	0.00139052	60s ribosomal protein l37
CNAG_06589	578.485	-0.891991	0.18312	-4.87107	1.10997e-06	9.99736e-05	endoribonuclease L-PSP
CNAG_04065	124.391	-0.890216	0.283813	-3.13663	0.001709	0.0224673	UDP-N-acetylglucosamine transferase subunit ALG13
CNAG_03679	556.489	-0.889402	0.307804	-2.8895	0.00385852	0.0384893	conserved hypothetical protein
CNAG_00006	2939.84	-0.88699	0.230311	-3.85128	0.000117504	0.0034707	prohibitin Phb2
CNAG_06407	10133.7	-0.88427	0.308	-2.87101	0.00409166	0.040138	conserved hypothetical protein
CNAG_03816	2784.3	-0.878555	0.292828	-3.00024	0.00269764	0.0304735	proteasome subunit beta type 6
CNAG_13010	308.052	-0.871074	0.313983	-2.77427	0.00553263	0.0490938	#N/A
CNAG_00307	2498.85	-0.870935	0.235696	-3.69517	0.000219738	0.00526061	predicted protein
CNAG_07720	3389.13	-0.860666	0.270859	-3.17755	0.00148526	0.0202541	presequence translocated-associated motor subunit PAM17
CNAG_06734	722.117	-0.857389	0.268308	-3.19554	0.00139567	0.0193306	predicted protein
CNAG_00538	2456.13	-0.857325	0.214657	-3.99392	6.49895e-05	0.002384	conserved hypothetical protein
CNAG_06226	2840.67	-0.85604	0.289164	-2.9604	0.0030724	0.0332219	conserved hypothetical protein
CNAG_06887	590.492	-0.855885	0.279173	-3.06578	0.00217102	0.0264516	conserved hypothetical protein
CNAG_00237	3773.16	-0.852345	0.200327	-4.25478	2.09254e-05	0.00104164	3-isopropylmalate dehydratase
CNAG_05225	1364.78	-0.852284	0.220121	-3.8719	0.000107992	0.00330416	cell cycle control protein cwf14
CNAG_05653	447.984	-0.85214	0.215042	-3.96266	7.41191e-05	0.00252769	malate synthase
CNAG_02136	2353.16	-0.852134	0.205414	-4.14837	3.34854e-05	0.00144602	conserved hypothetical protein
CNAG_02519	2904.62	-0.851826	0.285689	-2.98165	0.00286698	0.0317041	mitochondria fission 1 protein
CNAG_04037	1732.65	-0.851489	0.168458	-5.0546	4.31284e-07	4.82402e-05	conserved hypothetical protein
CNAG_01812	2805.51	-0.850515	0.24342	-3.49402	0.000475811	0.0092316	ribosome biogenesis protein RLP24
CNAG_03191	673.9	-0.850196	0.25324	-3.35727	0.000787152	0.0129714	FZR1 protein
CNAG_02131	940.482	-0.849568	0.174969	-4.85554	1.20061e-06	0.000106387	iron sulfur assembly protein 1
CNAG_06316	3782.19	-0.847953	0.293374	-2.89035	0.00384812	0.0384893	glycine dehydrogenase
CNAG_02833	4356.88	-0.846315	0.254026	-3.33161	0.000863448	0.0137647	conserved hypothetical protein
CNAG_07326	6221.05	-0.845905	0.237219	-3.56593	0.000362568	0.00751915	conserved hypothetical protein
CNAG_04820	1865.49	-0.845521	0.163107	-5.18384	2.17366e-07	2.79828e-05	conserved hypothetical protein
CNAG_01035	4624.05	-0.843569	0.284567	-2.9644	0.00303273	0.0330021	proteasome subunit alpha type-7
CNAG_07531	614.176	-0.842663	0.226225	-3.72489	0.000195404	0.00486584	conserved hypothetical protein
CNAG_04039	1548.93	-0.842423	0.21476	-3.92262	8.75913e-05	0.0028058	iron sulfur cluster assembly protein 1
CNAG_05614	999.129	-0.83856	0.248333	-3.37675	0.000733479	0.012266	UPF0135 protein
CNAG_03810	2285.89	-0.838424	0.208335	-4.0244	5.7121e-05	0.00214141	mitochondrial ribosomal protein L23
CNAG_03165	4030.04	-0.836369	0.211154	-3.96095	7.46532e-05	0.00252769	conserved hypothetical protein
CNAG_05365	1920.51	-0.836269	0.167353	-4.99702	5.82219e-07	6.207e-05	ribose-phosphate pyrophosphokinase
CNAG_03664	812.447	-0.835024	0.220155	-3.79288	0.000148909	0.00403216	high-affinity nickel-transporter
CNAG_03823	1036.4	-0.83385	0.286696	-2.90848	0.00363191	0.0370682	ubiquitin-protein ligase
CNAG_05475	3932.9	-0.832986	0.286911	-2.90329	0.00369264	0.0373258	proteasome subunit alpha type 5
CNAG_04840	5875.61	-0.831957	0.268889	-3.09406	0.00197439	0.0247633	SMB
CNAG_05570	1350.16	-0.831741	0.198131	-4.19793	2.69362e-05	0.00125025	conserved hypothetical protein
CNAG_00929	704.753	-0.828728	0.253229	-3.27264	0.00106549	0.0159776	conserved hypothetical protein
CNAG_02505	445.839	-0.827425	0.241923	-3.42019	0.00062577	0.0110677	conserved hypothetical protein
CNAG_04494	1679.99	-0.825669	0.182434	-4.52585	6.01532e-06	0.000398471	U1 small nuclear ribonucleoprotein
CNAG_05011	1150.02	-0.824134	0.239195	-3.44545	0.000570118	0.0104287	mitochondrial iron uptake protein
CNAG_05602	8939.95	-0.821142	0.245825	-3.34035	0.000836742	0.0134331	1-pyrroline-5-carboxylate dehydrogenase
CNAG_05434	3612.32	-0.820672	0.211216	-3.88546	0.000102136	0.00319668	NADH dehydrogenase K chain
CNAG_06008	230.566	-0.818149	0.27749	-2.94839	0.00319438	0.0340551	asparaginase
CNAG_06122	992.052	-0.815867	0.265617	-3.07159	0.00212921	0.0260818	glycerol-1-phosphatase
CNAG_02961	7947.56	-0.815428	0.272383	-2.99368	0.00275636	0.0309232	conserved hypothetical protein
CNAG_04452	2093.43	-0.812392	0.239856	-3.387	0.000706607	0.0120832	30S ribosomal protein S18
CNAG_05890	172.42	-0.811225	0.192194	-4.22088	2.43354e-05	0.001186	Gpg2
CNAG_00895	997.889	-0.810776	0.186727	-4.34204	1.41168e-05	0.000764435	zinc ion transporter
CNAG_01607	1662.61	-0.810399	0.256636	-3.15778	0.00158978	0.0215219	thioredoxin
CNAG_06483	151.082	0.815936	0.271619	3.00398	0.00266477	0.0303259	conserved hypothetical protein
CNAG_01277	790.962	0.81796	0.265672	3.07884	0.00207807	0.0257327	conserved hypothetical protein
CNAG_07965	744.038	0.817997	0.2659	3.07634	0.00209561	0.0258093	#N/A
CNAG_02464	86.3097	0.819312	0.242097	3.38423	0.000713794	0.0121452	cytoplasmic protein
CNAG_06440	98.7582	0.821346	0.263797	3.11355	0.00184851	0.0237969	DNA dependent ATPase
CNAG_03305	66.0373	0.825749	0.244713	3.37436	0.000739888	0.0123128	transcriptional repressor	Hym1
CNAG_05695	438.823	0.827076	0.198277	4.17131	3.02851e-05	0.00136845	glucosamine 6-phosphate N-acetyltransferase
CNAG_04323	283.837	0.830668	0.257157	3.2302	0.00123703	0.0175473	DUF1212 family protein
CNAG_05855	164.691	0.836574	0.297949	2.80778	0.00498846	0.0456863	conserved hypothetical protein
CNAG_06860	275.368	0.837727	0.275997	3.03528	0.00240313	0.0283169	nuclear protein
CNAG_04187	254.166	0.841947	0.254855	3.30363	0.000954419	0.0148337	GPI-anchored wall transfer protein 1
CNAG_06420	935.81	0.844459	0.274092	3.08093	0.00206352	0.0255989	citrate transport protein
CNAG_04621	299.54	0.845773	0.167252	5.05687	4.26187e-07	4.82402e-05	glycogen synthase
CNAG_00300	218.836	0.846059	0.244039	3.46689	0.000526511	0.00989637	gamma-tubulin complex component 2
CNAG_03063	545.565	0.848997	0.248183	3.42084	0.000624271	0.0110677	conserved hypothetical protein
CNAG_03923	136.425	0.850007	0.273568	3.10712	0.0018892	0.0240037	endonuclease
CNAG_04341	205.774	0.852187	0.231418	3.68246	0.000230994	0.00545354	f-box protein pof6
CNAG_00231	83.3645	0.853752	0.259516	3.28978	0.00100265	0.0153708	conserved hypothetical protein
CNAG_05231	96.8607	0.855456	0.285872	2.99244	0.00276757	0.0309232	nuclear protein
CNAG_06942	107.62	0.856826	0.279595	3.06453	0.00218016	0.0265155	nicotinamide mononucleotide permease
CNAG_06587	218.585	0.868089	0.279466	3.10625	0.00189478	0.0240299	cytoplasmic protein
CNAG_02534	306.591	0.869855	0.230632	3.77162	0.000162191	0.00426759	tRNA 2'-phosphotransferase
CNAG_00960	580.729	0.86986	0.180806	4.81102	1.50159e-06	0.000124943	pre-mRNA splicing factor
CNAG_06113	24525.6	0.870248	0.240152	3.62375	0.000290366	0.00649822	conserved hypothetical protein
CNAG_00730	1241.84	0.875569	0.226672	3.86271	0.000112136	0.00337051	ATP-binding cassette transporter
CNAG_02589	148.979	0.881397	0.227279	3.87804	0.000105303	0.00325104	conserved hypothetical protein
CNAG_02398	136.926	0.882246	0.29613	2.97925	0.00288951	0.0318207	conserved hypothetical protein
CNAG_06596	57.1847	0.886695	0.314104	2.82294	0.00475857	0.0444155	conserved hypothetical protein
CNAG_04091	60.9177	0.890671	0.270484	3.29288	0.000991671	0.0152735	conserved hypothetical protein
CNAG_01891	191.892	0.892857	0.210974	4.23207	2.31551e-05	0.0011366	RAD57 protein
CNAG_06036	347.069	0.894311	0.213031	4.19804	2.69238e-05	0.00125025	lolT-1
CNAG_00976	1698.54	0.898041	0.215379	4.16959	3.05147e-05	0.00136975	carbamoyl-phosphate synthase
CNAG_04938	521.946	0.903748	0.303369	2.97904	0.00289152	0.0318207	conserved hypothetical protein
CNAG_01658	140.919	0.903853	0.27495	3.28733	0.00101142	0.015437	conserved hypothetical protein
CNAG_07376	141.642	0.904779	0.277834	3.25654	0.00112778	0.016548	conserved hypothetical protein
CNAG_01947	81.2515	0.905286	0.240237	3.76831	0.00016436	0.00429665	2,4-dienoyl-CoA reductase
CNAG_06086	109.84	0.908995	0.323735	2.80784	0.00498754	0.0456863	CMGC/CDK/CDK8 protein kinase
CNAG_04944	271.737	0.912298	0.243132	3.75227	0.00017524	0.00454625	conserved hypothetical protein
CNAG_02124	175.891	0.917509	0.229503	3.9978	6.39337e-05	0.00235794	conserved hypothetical protein
CNAG_06356	74.6877	0.918217	0.306286	2.99791	0.00271841	0.0306574	mitochondrial protein
CNAG_04955	334.886	0.921027	0.315256	2.92152	0.00348331	0.0362296	oxidoreductase
CNAG_00028	80.5602	0.926142	0.29547	3.13447	0.00172166	0.0225468	high-affinity nicotinic acid transporter
CNAG_02585	1250.37	0.928906	0.308194	3.01403	0.00257802	0.0296624	RfeF
CNAG_05451	102.306	0.929048	0.295668	3.1422	0.00167686	0.0223026	predicted protein
CNAG_05337	159.871	0.929313	0.235487	3.94635	7.93521e-05	0.00261555	alpha-L-arabinofuranosidase
CNAG_02259	107.409	0.933259	0.259136	3.60142	0.000316479	0.00692096	tRNA-dihydrouridine synthase 2-like
CNAG_01011	100.749	0.934989	0.22231	4.20579	2.60171e-05	0.00123869	conserved hypothetical protein
CNAG_03387	95.88	0.935808	0.226145	4.13809	3.50207e-05	0.00148028	conserved hypothetical protein
CNAG_00336	250.732	0.942524	0.220485	4.27477	1.91333e-05	0.000959898	conserved hypothetical protein
CNAG_00181	114.495	0.943224	0.338433	2.78704	0.00531927	0.0476184	macrophage erythroblast attacher isoform 1
CNAG_01022	129.642	0.949212	0.25416	3.7347	0.000187941	0.00474934	conserved hypothetical protein
CNAG_06071	83.0553	0.951808	0.288688	3.29701	0.000977194	0.0151188	conserved hypothetical protein
CNAG_00257	347.055	0.952412	0.267724	3.55744	0.000374486	0.00769613	kinesin family member 21A
CNAG_05415	332.473	0.956533	0.282598	3.38478	0.000712342	0.0121452	conserved hypothetical protein
CNAG_12960	47.069	0.956966	0.318628	3.0034	0.00266984	0.0303259	#N/A
CNAG_00192	224.549	0.959665	0.343695	2.7922	0.00523517	0.0471857	conserved hypothetical protein
CNAG_03912	85.5931	0.961544	0.298258	3.22387	0.00126471	0.0179027	membrane protein
CNAG_04991	416.913	0.969451	0.342447	2.83095	0.00464097	0.0437971	conserved hypothetical protein
CNAG_03135	217.42	0.973103	0.272855	3.56637	0.000361958	0.00751915	DUF803 domain membrane protein
CNAG_05266	54.4477	0.975856	0.295812	3.2989	0.000970646	0.0150516	membrane protein
CNAG_04775	226.688	0.977063	0.203351	4.8048	1.54904e-06	0.000127338	conserved hypothetical protein
CNAG_06033	322.672	0.979432	0.258242	3.79269	0.000149026	0.00403216	pfkB family carbohydrate kinase superfamily
CNAG_01297	106.179	0.992044	0.330134	3.00497	0.00265608	0.0303259	conserved hypothetical protein
CNAG_01793	117.441	0.994788	0.257261	3.86684	0.000110254	0.00333253	conserved hypothetical protein
CNAG_07619	129.205	0.996031	0.221934	4.48796	7.19096e-06	0.000454295	ABC-2 type transporter protein
CNAG_04714	138.479	0.996593	0.247174	4.03195	5.5317e-05	0.00209682	MFS multidrug transporter protein
CNAG_02900	41.8904	0.998198	0.342986	2.91032	0.00361061	0.0370454	conserved hypothetical protein
CNAG_05158	298.919	1.00085	0.282038	3.54864	0.000387233	0.00788684	conserved hypothetical protein
CNAG_01840	4764.27	1.00536	0.320876	3.13316	0.00172936	0.0226042	beta1-tubulin
CNAG_03385	453.324	1.00628	0.294619	3.41552	0.000636611	0.0112238	g1/s-specific cyclin pcl1
CNAG_00861	90.2522	1.00639	0.289679	3.47416	0.000512455	0.00971244	conserved hypothetical protein
CNAG_06137	23.1478	1.01266	0.365631	2.76962	0.00561224	0.0495373	predicted protein
CNAG_03516	568.54	1.01454	0.326175	3.11041	0.00186829	0.0238807	conserved hypothetical protein
CNAG_07386	63.4495	1.01968	0.340979	2.99044	0.00278578	0.0310072	conserved hypothetical protein
CNAG_01457	183.619	1.02468	0.286854	3.57213	0.000354089	0.00743369	BSP1
CNAG_05187	406.314	1.03952	0.135935	7.6472	2.05397e-14	9.34285e-12	conserved hypothetical protein
CNAG_03056	124.33	1.04133	0.293972	3.54229	0.000396663	0.00803096	predicted protein
CNAG_00313	50.3551	1.04157	0.355537	2.92957	0.00339432	0.0355206	conserved hypothetical protein
CNAG_00732	165.96	1.0421	0.236301	4.41007	1.03337e-05	0.000618482	conserved hypothetical protein
CNAG_04727	49.5389	1.04576	0.366671	2.85203	0.00434403	0.041587	conserved hypothetical protein
CNAG_06910	59.8162	1.04605	0.31179	3.35499	0.000793693	0.0130177	beta-lactamase domain-containing protein
CNAG_02284	81.6703	1.04664	0.345454	3.02975	0.00244753	0.0286367	branched-chain alpha-keto acid dehydrogenase E1-alpha subunit
CNAG_13168	35.1194	1.05047	0.358212	2.93253	0.00336209	0.0354006	#N/A
CNAG_06614	228.943	1.05371	0.220273	4.78368	1.72114e-06	0.000136551	glycerophosphodiesterase
CNAG_00117	361.217	1.06511	0.280927	3.79141	0.000149793	0.00403216	C-14 sterol reductase
CNAG_01494	86.4323	1.06575	0.284283	3.7489	0.000177614	0.00459037	conserved hypothetical protein
CNAG_05346	59.3618	1.06652	0.327303	3.25852	0.00111994	0.0164685	peroxisomal sarcosine oxidase
CNAG_02741	301.042	1.07233	0.22449	4.77676	1.78145e-06	0.000138123	mitochondrial intermediate peptidase
CNAG_03790	983.989	1.07309	0.342036	3.13737	0.00170469	0.0224673	conserved hypothetical protein
CNAG_03875	280.906	1.07669	0.324453	3.31848	0.000905095	0.0143615	UTP-hexose-1-phosphate uridylyltransferase
CNAG_07651	160.595	1.07803	0.243503	4.42717	9.54794e-06	0.000576509	DEAD-box ATP-dependent RNA helicase 26
CNAG_02815	643.445	1.0818	0.328895	3.28919	0.00100474	0.0153708	glycerol-3-phosphate dehydrogenase
CNAG_04963	1102.42	1.08579	0.31524	3.44432	0.000572491	0.0104441	conserved hypothetical protein
CNAG_04622	125.531	1.09106	0.387744	2.81388	0.00489475	0.0452532	endoplasmic reticulum protein
CNAG_05515	483.147	1.10217	0.296867	3.71268	0.000205077	0.00505114	conserved hypothetical protein
CNAG_02738	318.274	1.10734	0.283062	3.91201	9.15317e-05	0.00290475	conserved hypothetical protein
CNAG_02705	83.0894	1.11617	0.370529	3.01238	0.00259208	0.029724	conserved hypothetical protein
CNAG_00862	305.808	1.1167	0.257069	4.34399	1.3992e-05	0.000763737	conserved hypothetical protein
CNAG_01004	351.382	1.12388	0.317502	3.53975	0.000400512	0.00806105	conserved hypothetical protein
CNAG_00093	428.438	1.12735	0.334055	3.37473	0.00073887	0.0123128	conserved hypothetical protein
CNAG_05458	108.456	1.12909	0.290314	3.88919	0.000100579	0.00316243	endo-1,3(4)-beta-glucanase
CNAG_05654	415.961	1.13565	0.3134	3.62364	0.000290482	0.00649822	conserved hypothetical protein
CNAG_02374	57.9562	1.14263	0.35964	3.17717	0.00148722	0.0202541	conserved hypothetical protein
CNAG_12217	111.703	1.14298	0.329635	3.46741	0.000525503	0.00989637	#N/A
CNAG_07507	82.7789	1.14453	0.380751	3.00599	0.00264722	0.0303053	protein kinase regulator
CNAG_00401	100.796	1.15885	0.318252	3.6413	0.000271269	0.00614906	cell division cycle protein 91
CNAG_06602	474.093	1.17145	0.27807	4.21278	2.52248e-05	0.00121372	cysteine-type peptidase
CNAG_02310	303.965	1.17307	0.305376	3.84139	0.00012234	0.00352206	casein kinase II beta chain
CNAG_12713	21.7877	1.17486	0.407856	2.88058	0.00396945	0.0392642	#N/A
CNAG_06922	96.3333	1.18601	0.284958	4.16203	3.15431e-05	0.00139052	anon-23da protein
CNAG_05029	63.9483	1.18637	0.404681	2.93161	0.00337206	0.0354508	meiotic Sister-Chromatid recombination aldehyde dehydrogenase
CNAG_03122	62.0816	1.18677	0.347005	3.42003	0.000626136	0.0110677	predicted protein
CNAG_12954	28.3694	1.19019	0.351125	3.38964	0.000699842	0.0119975	#N/A
CNAG_03807	54.3646	1.19273	0.374337	3.18624	0.00144134	0.0197475	conserved hypothetical protein
CNAG_04618	47.6609	1.19328	0.389973	3.0599	0.0022141	0.0266311	PRO1 protein
CNAG_07542	38.6946	1.19801	0.323806	3.69978	0.000215783	0.00522088	conserved hypothetical protein
CNAG_01982	178.567	1.20595	0.291486	4.13725	3.51495e-05	0.00148028	conserved hypothetical protein
CNAG_03563	391.668	1.22419	0.309355	3.95724	7.58203e-05	0.00253589	aspartate-tRNA ligase
CNAG_06117	68.7293	1.22688	0.301883	4.06409	4.82212e-05	0.00190181	conserved hypothetical protein
CNAG_03438	3177.62	1.23196	0.292997	4.2047	2.61427e-05	0.00123869	hexose transporter
CNAG_04596	103.313	1.23539	0.285584	4.32584	1.51954e-05	0.000816365	prolyl endopeptidase
CNAG_06698	85.7252	1.24115	0.323677	3.83454	0.000125798	0.00359129	phosphatase
CNAG_07538	809.916	1.2634	0.316831	3.98763	6.67375e-05	0.00243502	calcium ion transporter
CNAG_03241	239.912	1.28381	0.222939	5.75854	8.48435e-09	1.92962e-06	conserved hypothetical protein
CNAG_06658	192.09	1.29178	0.307569	4.19997	2.66953e-05	0.00125025	rhomboid family membrane protein
CNAG_03243	36.6711	1.29349	0.398129	3.24892	0.00115844	0.0167814	2-nitropropane dioxygenase
CNAG_01131	385.589	1.30307	0.270835	4.81129	1.49961e-06	0.000124943	conserved hypothetical protein
CNAG_00399	612.584	1.3035	0.18035	7.22761	4.9156e-13	1.86328e-10	transformer-2-beta isoform 3
CNAG_00024	1172.31	1.30955	0.408372	3.20676	0.00134237	0.0188845	conserved hypothetical protein
CNAG_03140	293.387	1.31679	0.355396	3.70514	0.000211274	0.00512998	sugar transporter
CNAG_06507	21.9986	1.31844	0.449968	2.93007	0.0033889	0.0355206	conserved hypothetical protein
CNAG_05868	35.3336	1.32048	0.356381	3.70525	0.000211186	0.00512998	glutamate-1-semialdehyde 2,1-aminomutase
CNAG_03714	93.8006	1.33745	0.437678	3.05577	0.00224482	0.0268238	microtubule motor protein
CNAG_02156	201.495	1.34085	0.287453	4.66457	3.09256e-06	0.000219797	conserved hypothetical protein
CNAG_04920	154.78	1.34139	0.305859	4.38563	1.15653e-05	0.000657581	galactose transporter
CNAG_05574	122.053	1.39073	0.302177	4.60237	4.17718e-06	0.000287888	conserved hypothetical protein
CNAG_04802	52.708	1.40023	0.501237	2.79355	0.00521335	0.0471422	ribosomal RNA-processing protein 9
CNAG_06347	904.408	1.40792	0.269261	5.22884	1.70576e-07	2.23816e-05	conserved hypothetical protein
CNAG_03190	834.331	1.41153	0.277986	5.07772	3.81992e-07	4.49367e-05	glucose-repressible alcohol dehydrogenase transcriptional effector
CNAG_02665	46.4966	1.41366	0.401234	3.52327	0.000426249	0.008479	conserved hypothetical protein
CNAG_01352	189.466	1.42586	0.2984	4.77835	1.76741e-06	0.000138123	conserved hypothetical protein
CNAG_02236	167.404	1.42779	0.46287	3.08465	0.00203794	0.0254203	serine/threonine-protein phosphatase 2A catalytic subunit beta isoform
CNAG_04024	59.1569	1.4355	0.357854	4.01142	6.03538e-05	0.00223801	sugar transporter
CNAG_00791	143.009	1.44674	0.383653	3.77096	0.000162623	0.00426759	conserved hypothetical protein
CNAG_03786	143.731	1.47881	0.182151	8.1186	4.71594e-16	2.92517e-13	lysophospholipase
CNAG_02466	42.6221	1.49022	0.503648	2.95886	0.00308781	0.0332834	conserved hypothetical protein
CNAG_01949	171.826	1.51904	0.229377	6.62248	3.53226e-11	1.14765e-08	L-iditol 2-dehydrogenase
CNAG_06566	268.579	1.52054	0.435216	3.49377	0.00047626	0.0092316	DUF89 domain-containing protein
CNAG_03346	89.9632	1.56007	0.3851	4.05107	5.09837e-05	0.00196521	conserved hypothetical protein
CNAG_07583	60.7536	1.56115	0.326308	4.7843	1.71587e-06	0.000136551	conserved hypothetical protein
CNAG_03231	81.0049	1.5674	0.377083	4.15664	3.22956e-05	0.00141252	predicted protein
CNAG_02552	160.196	1.57977	0.252607	6.25387	4.00414e-10	1.18784e-07	transketolase
CNAG_12988	144.668	1.5869	0.473185	3.35366	0.000797503	0.0130488	#N/A
CNAG_12944	44.6184	1.60377	0.418921	3.82833	0.000129016	0.00366326	#N/A
CNAG_02602	28.554	1.60649	0.445326	3.60746	0.00030921	0.00678373	flavonol synthase
CNAG_12536	24.1662	1.6381	0.471378	3.47514	0.000510586	0.00970398	#N/A
CNAG_03732	153.897	1.64188	0.284268	5.77583	7.65742e-09	1.80161e-06	integral membrane protein
CNAG_05661	25.6248	1.65331	0.556321	2.97186	0.00295997	0.0323652	chromatin binding protein
CNAG_04224	279.6	1.66531	0.318467	5.22916	1.70284e-07	2.23816e-05	plasma membrane phosphatase required for sodium stress response
CNAG_01041	26.365	1.67719	0.512999	3.26938	0.00107784	0.0160921	conserved hypothetical protein
CNAG_12097	13.5573	1.6908	0.602944	2.80424	0.00504359	0.0460675	#N/A
CNAG_04029	20.2441	1.70093	0.587839	2.89353	0.00380942	0.0383358	cytochrome P450
CNAG_07550	48.5751	1.73326	0.438265	3.95483	7.65876e-05	0.00254906	conserved hypothetical protein
CNAG_00969	14.5898	1.74038	0.589233	2.95363	0.00314059	0.0336393	conserved hypothetical protein
CNAG_02308	56.3036	1.77114	0.540759	3.27529	0.00105554	0.015917	conserved hypothetical protein
CNAG_03465	31.6712	1.80827	0.422287	4.28209	1.85146e-05	0.000942726	laccase
CNAG_01456	17.6584	1.81413	0.577751	3.13998	0.00168962	0.022385	predicted protein
CNAG_04160	13.4944	1.82455	0.628229	2.90427	0.00368107	0.0373195	conserved hypothetical protein
CNAG_12346	22.8203	1.84687	0.569772	3.24142	0.00118938	0.0170542	#N/A
CNAG_04700	23.288	1.85273	0.638425	2.90203	0.00370751	0.0374206	conserved hypothetical protein
CNAG_02499	34.1479	1.85342	0.648436	2.85829	0.00425924	0.0409885	predicted protein
CNAG_12180	13.533	1.8911	0.683433	2.76705	0.00565656	0.0497354	#N/A
CNAG_01473	37.9424	1.92945	0.400628	4.81606	1.46421e-06	0.000124879	conserved hypothetical protein
CNAG_01231	55.2912	2.02332	0.417587	4.84528	1.26435e-06	0.000110599	arginase
CNAG_05757	13.8506	2.22863	0.797956	2.79292	0.00522343	0.0471422	conserved hypothetical protein
CNAG_03894	15.952	2.32683	0.826555	2.8151	0.00487622	0.0452045	conserved hypothetical protein
CNAG_13129	11.7855	2.39165	0.760701	3.144	0.00166654	0.0222521	#N/A
CNAG_03115	75.3314	2.5127	0.428023	5.87047	4.34565e-09	1.09816e-06	conserved hypothetical protein
CNAG_01076	9.47861	2.75815	0.716511	3.84942	0.000118397	0.00348198	4-aminobutyrate transaminase
CNAG_04404	14.9256	2.81201	0.70622	3.98178	6.84e-05	0.00244918	conserved hypothetical protein
CNAG_02429	9.20608	3.09182	0.98375	3.14289	0.00167289	0.0222932	conserved hypothetical protein
CNAG_13094	57.3385	8.81346	1.21526	7.25235	4.09604e-13	1.64396e-10	#N/A
CNAG_06986	117.536	8.8274	1.19418	7.39203	1.44602e-13	6.16638e-11	sugar transporter
CNAG_06985	115.669	9.66699	1.19021	8.12212	4.58107e-16	2.92517e-13	beta-glucosidase

## Sheet: WT30inVsWT437in
	baseMean	log2FoldChange	lfcSE	stat	pvalue	padj
CNAG_01683	2038.6	-3.01832	0.254212	-11.8733	1.62993e-32	5.81635e-29	monosaccharide transporter
CNAG_12153	34.7116	-2.86206	0.462449	-6.18894	6.05715e-10	2.01131e-08	#N/A
CNAG_10501	4560.1	-2.74096	0.789091	-3.47356	0.000513599	0.00297913	#N/A
CNAG_05602	8939.95	-2.64916	0.246128	-10.7634	5.12662e-27	9.32019e-24	1-pyrroline-5-carboxylate dehydrogenase
CNAG_03454	317.793	-2.61321	0.556563	-4.69526	2.66272e-06	3.24302e-05	pria protein
CNAG_07807	24575.2	-2.59751	0.322967	-8.04264	8.79226e-16	1.14174e-13	histone H4
CNAG_01648	19875.5	-2.58219	0.287541	-8.98025	2.7016e-19	8.54175e-17	histone H4
CNAG_00904	7.25846	-2.53343	0.882094	-2.87206	0.00407807	0.0166418	aflatoxin efflux pump AFLT
CNAG_06745	26187.5	-2.49658	0.379779	-6.57378	4.90549e-11	2.22955e-09	histone H3
CNAG_04901	451.672	-2.36163	0.230876	-10.229	1.47064e-24	1.33681e-21	conserved hypothetical protein
CNAG_06747	21891.7	-2.35123	0.333442	-7.0514	1.77131e-12	1.07342e-10	histone H2A-1
CNAG_04217	697.222	-2.32502	0.30822	-7.54337	4.57984e-14	4.32527e-12	phosphoenolpyruvate carboxykinase
CNAG_12229	3.29613	-2.31136	0.868639	-2.6609	0.00779329	0.0280697	#N/A
CNAG_12074	10.1478	-2.30691	0.558166	-4.13302	3.58033e-05	0.000308442	#N/A
CNAG_01628	35065.6	-2.30052	0.265007	-8.68098	3.92382e-18	8.91689e-16	ribosomal protein S20
CNAG_02338	10765.1	-2.27449	0.278156	-8.17703	2.90922e-16	4.40747e-14	DNA-binding protein hexbp
CNAG_03221	28716.8	-2.25644	0.25857	-8.7266	2.62451e-18	6.36181e-16	ribosomal protein L29.e
CNAG_01300	43162.5	-2.25397	0.283456	-7.95174	1.83916e-15	2.26684e-13	ribosomal protein s21
CNAG_06746	23240	-2.25357	0.335981	-6.70743	1.98088e-11	9.86643e-10	histone h2b
CNAG_04883	39886.6	-2.23435	0.296061	-7.54692	4.45674e-14	4.2644e-12	ribosomal protein S18
CNAG_04021	40442	-2.21798	0.252293	-8.79132	1.47814e-18	3.70657e-16	60S ribosomal protein L26
CNAG_02811	27223.8	-2.20313	0.22872	-9.6324	5.8351e-22	3.26407e-19	hypothetical protein
CNAG_00771	40968.6	-2.19905	0.236903	-9.28249	1.65561e-20	6.68866e-18	ribosomal protein L35
CNAG_04011	30909.7	-2.19387	0.292664	-7.4962	6.56968e-14	5.89812e-12	60s ribosomal protein l37a
CNAG_00232	63168.5	-2.18716	0.269969	-8.10153	5.42723e-16	7.58977e-14	60s ribosomal protein l30-1
CNAG_01332	52697	-2.18642	0.247444	-8.83603	9.91799e-19	2.67124e-16	37S ribosomal protein S24
CNAG_01486	52400.4	-2.18042	0.251875	-8.65674	4.85469e-18	1.0698e-15	60S ribosomal protein L15b
CNAG_03168	3751.67	-2.17992	0.184101	-11.8409	2.39948e-32	5.81635e-29	sulfite reductase
CNAG_06949	2927.92	-2.17624	0.263989	-8.24367	1.67001e-16	2.64007e-14	hypothetical protein
CNAG_06811	28298.7	-2.17136	0.218886	-9.92006	3.40541e-23	2.47642e-20	RPL22
CNAG_01921	18.1211	-2.16602	0.460354	-4.70512	2.5372e-06	3.11664e-05	predicted protein
CNAG_00703	50485	-2.15927	0.264545	-8.16222	3.28909e-16	4.68986e-14	prcdna87
CNAG_00613	1036.18	-2.13921	0.298451	-7.1677	7.62708e-13	5.33309e-11	cytosine deaminase
CNAG_05556	36189.3	-2.1359	0.286848	-7.44611	9.61296e-14	8.12854e-12	hypothetical protein
CNAG_05525	54534.7	-2.13298	0.26105	-8.17077	3.06426e-16	4.54761e-14	40S ribosomal protein S26
CNAG_03283	44934	-2.12959	0.309627	-6.87793	6.0727e-12	3.27116e-10	60S ribosomal protein L24
CNAG_00819	25306.9	-2.11252	0.224228	-9.42132	4.4547e-21	1.96613e-18	hypothetical protein
CNAG_04726	56474	-2.09304	0.264478	-7.91385	2.49542e-15	2.97487e-13	60s ribosomal protein l20
CNAG_06222	58576.8	-2.06856	0.268694	-7.69858	1.37591e-14	1.47142e-12	60S ribosomal protein L32
CNAG_06231	47970	-2.06532	0.272762	-7.57189	3.67844e-14	3.61481e-12	ribosomal protein L13A
CNAG_02048	1454.59	-2.06239	0.1359	-15.1758	5.11498e-52	3.71961e-48	proline dehydrogenase
CNAG_03000	44910.2	-2.05597	0.24452	-8.40817	4.16442e-17	7.38626e-15	ribosomal protein S19
CNAG_00821	41544.4	-2.0559	0.253969	-8.09511	5.72139e-16	7.70481e-14	60s ribosomal protein l34-b
CNAG_05904	34708.5	-2.05465	0.290713	-7.06763	1.57598e-12	9.7123e-11	ribosomal protein S14
CNAG_01224	74665.9	-2.05147	0.239522	-8.56483	1.08234e-17	2.31493e-15	ribosomal protein L18.e
CNAG_03747	49412.9	-2.04908	0.25102	-8.16301	3.26769e-16	4.68986e-14	60S ribosomal protein L27a
CNAG_06095	62193.3	-2.04564	0.289223	-7.07289	1.51742e-12	9.43132e-11	ribosomal protein L13
CNAG_06930	1615.46	-2.03766	0.225871	-9.02138	1.85732e-19	6.1393e-17	hypothetical protein
CNAG_06447	55267	-2.01097	0.28279	-7.1112	1.15041e-12	7.55316e-11	60s ribosomal protein l17
CNAG_04448	60778.3	-2.00839	0.237209	-8.46678	2.52268e-17	4.82761e-15	60S ribosomal protein L19
CNAG_03303	52115.5	-2.00082	0.275544	-7.26134	3.8328e-13	2.84409e-11	40s ribosomal protein s27
CNAG_04168	1832.89	-1.99626	0.341884	-5.839	5.25158e-09	1.38368e-07	conserved hypothetical protein
CNAG_01800	3813.39	-1.99544	0.293148	-6.80692	9.97118e-12	5.14258e-10	conserved hypothetical protein
CNAG_13013	215.594	-1.96721	0.303582	-6.47999	9.17259e-11	3.76854e-09	#N/A
CNAG_02359	42440.8	-1.95119	0.274394	-7.1109	1.15292e-12	7.55316e-11	ribosomal protein S31
CNAG_06633	59615.7	-1.94806	0.259845	-7.49702	6.52866e-14	5.89812e-12	40s ribosomal protein s15
CNAG_01273	4826.83	-1.9393	0.297567	-6.5172	7.16304e-11	3.08223e-09	zinc-finger protein GIS2
CNAG_05814	28796.8	-1.93126	0.199849	-9.66359	4.30517e-22	2.60893e-19	40s ribosomal protein s10
CNAG_01455	32404.4	-1.92505	0.272998	-7.05153	1.76959e-12	1.07342e-10	RPL39p
CNAG_03127	33465.4	-1.92501	0.290543	-6.62554	3.45972e-11	1.60249e-09	40s ribosomal protein s23
CNAG_07840	17.2508	-1.91857	0.594938	-3.22482	0.00126052	0.00633921	conserved hypothetical protein
CNAG_01480	42783.7	-1.91769	0.252943	-7.5815	3.41594e-14	3.40283e-12	60S ribosomal protein L12
CNAG_00370	40371.7	-1.91246	0.277242	-6.89816	5.26816e-12	2.88045e-10	ubiquitin-carboxy extension protein fusion
CNAG_03053	48181.2	-1.9117	0.229681	-8.32327	8.55679e-17	1.44709e-14	ribosomal protein L23a
CNAG_00034	39423.9	-1.90509	0.223951	-8.50672	1.78923e-17	3.61425e-15	60s ribosomal protein l9
CNAG_06144	22751.9	-1.90347	0.309471	-6.15073	7.71273e-10	2.51511e-08	cytoplasmic protein
CNAG_00779	27790.8	-1.90175	0.257633	-7.38163	1.56367e-13	1.26344e-11	60s ribosomal protein l27
CNAG_03780	43070.3	-1.89895	0.284954	-6.66404	2.66397e-11	1.2745e-09	prcdna95
CNAG_01951	33284.2	-1.89509	0.271711	-6.97467	3.06582e-12	1.76942e-10	40S ribosomal protein S22
CNAG_02330	31270.7	-1.89417	0.265205	-7.14231	9.17726e-13	6.17935e-11	60s ribosomal protein l21-a
CNAG_03949	561.156	-1.89319	0.29257	-6.4709	9.74235e-11	3.93591e-09	4-nitrophenylphosphatase
CNAG_01152	51403.3	-1.89229	0.267222	-7.08135	1.42757e-12	9.02721e-11	40s ribosomal protein s6-b
CNAG_06847	18674.3	-1.88344	0.315907	-5.96202	2.4914e-09	7.18948e-08	ribosomal protein S28e
CNAG_02754	28763.4	-1.8815	0.307919	-6.11036	9.94062e-10	3.21281e-08	40S ribosomal protein S12
CNAG_04799	48032	-1.88039	0.234684	-8.01242	1.1247e-15	1.43488e-13	ribosomal protein L14
CNAG_00672	42061.4	-1.88038	0.260207	-7.22648	4.95666e-13	3.60449e-11	ribosomal protein S11
CNAG_06956	11.184	-1.87967	0.773067	-2.43144	0.0150389	0.0475905	conserved hypothetical protein
CNAG_00640	70219.6	-1.876	0.251678	-7.45396	9.05805e-14	7.74943e-12	40s ribosomal protein
CNAG_00869	196.922	-1.87202	0.247732	-7.55663	4.13638e-14	4.01064e-12	ATP-binding cassette transporter
CNAG_01170	44474.3	-1.87065	0.306756	-6.09817	1.07287e-09	3.40696e-08	conserved hypothetical protein
CNAG_04690	441.719	-1.86495	0.237273	-7.85994	3.84306e-15	4.36668e-13	mitochondrial protein
CNAG_07839	44882.2	-1.85798	0.286388	-6.48764	8.71915e-11	3.644e-09	60s ribosomal protein l11
CNAG_03198	74560.3	-1.85781	0.264261	-7.0302	2.06236e-12	1.23946e-10	40S ribosomal protein S8
CNAG_03510	5589.86	-1.84401	0.346684	-5.31901	1.04332e-07	1.88732e-06	conserved hypothetical protein
CNAG_07851	3521.88	-1.83576	0.257332	-7.13382	9.76232e-13	6.51299e-11	isocitrate dehydrogenase
CNAG_01264	4084.08	-1.82858	0.227342	-8.04332	8.74379e-16	1.14174e-13	isocitrate dehydrogenase
CNAG_02144	29312.5	-1.82521	0.237656	-7.68003	1.59048e-14	1.65228e-12	60s ribosomal protein l1-a
CNAG_02917	913.337	-1.82152	0.299397	-6.08397	1.17244e-09	3.69091e-08	YHM1
CNAG_00116	39447.2	-1.80686	0.29135	-6.20167	5.58662e-10	1.86506e-08	ribosomal protein S3
CNAG_02285	26857.9	-1.79114	0.343321	-5.21709	1.81759e-07	3.11734e-06	nucleoside-diphosphate kinase
CNAG_01976	36685.6	-1.77921	0.279821	-6.3584	2.03868e-10	7.80277e-09	60s ribosomal protein l23
CNAG_04215	3658.87	-1.77098	0.284036	-6.23504	4.51652e-10	1.54198e-08	sulfate adenylyltransferase
CNAG_12869	89.7047	-1.76271	0.433598	-4.06531	4.79679e-05	0.00039639	#N/A
CNAG_01153	46481.6	-1.75409	0.31352	-5.59483	2.20842e-08	4.95668e-07	40s ribosomal protein s13
CNAG_05232	53020.1	-1.75377	0.296868	-5.9076	3.47126e-09	9.63473e-08	ribosomal protein L8
CNAG_05465	42207.2	-1.74778	0.28641	-6.10237	1.04505e-09	3.34784e-08	cytoplasmic protein
CNAG_04546	14.7831	-1.74535	0.520175	-3.35531	0.000792758	0.00430586	multidrug transporter
CNAG_04445	35028.7	-1.73503	0.272182	-6.37452	1.83531e-10	7.06157e-09	40S ribosomal protein S7
CNAG_07363	4549.31	-1.73365	0.286787	-6.04507	1.49347e-09	4.56323e-08	isocitrate dehydrogenase
CNAG_04068	21746.9	-1.73256	0.288414	-6.00719	1.88771e-09	5.53525e-08	60s ribosomal protein
CNAG_04004	51385.5	-1.73089	0.21123	-8.19435	2.51957e-16	3.89836e-14	40s ribosomal protein s3ae-a
CNAG_05762	21987.4	-1.72951	0.384766	-4.49497	6.95804e-06	7.45197e-05	ribosomal protein P2
CNAG_03015	11518.6	-1.72453	0.268852	-6.41443	1.41352e-10	5.52641e-09	prcdna38
CNAG_03037	147.162	-1.71339	0.471975	-3.63026	0.000283135	0.00181246	WDR8 protein
CNAG_02060	761.35	-1.70489	0.287836	-5.92312	3.15882e-09	9.00822e-08	conserved hypothetical protein
CNAG_00149	7804.82	-1.69815	0.315879	-5.37596	7.61752e-08	1.45775e-06	conserved hypothetical protein
CNAG_02928	42931.3	-1.6967	0.271436	-6.25083	4.08275e-10	1.4071e-08	60s ribosomal protein l5-b
CNAG_03281	4819.6	-1.69514	0.370176	-4.57928	4.66582e-06	5.21998e-05	glycine-rich RNA binding protein
CNAG_00655	26063.3	-1.68869	0.36904	-4.57589	4.74206e-06	5.29712e-05	prcdna35
CNAG_05437	6737.22	-1.68351	0.307353	-5.47744	4.3152e-08	8.7654e-07	nascent polypeptide-associated complex subunit beta
CNAG_05555	46430.5	-1.68207	0.259216	-6.48908	8.6361e-11	3.644e-09	ribosomal protein L4
CNAG_01148	6021.03	-1.67934	0.218295	-7.69297	1.43757e-14	1.51507e-12	peptidyl prolyl cis-trans isomerase
CNAG_07876	12.8755	-1.67541	0.567275	-2.95344	0.00314251	0.0133953	predicted protein
CNAG_03739	48866.4	-1.67486	0.31771	-5.27166	1.35197e-07	2.38629e-06	ribosomal L10 protein
CNAG_00656	52047.8	-1.67098	0.255139	-6.54929	5.78109e-11	2.51737e-09	60s ribosomal protein l7
CNAG_02398	136.926	-1.66802	0.284724	-5.85838	4.67407e-09	1.24963e-07	conserved hypothetical protein
CNAG_02234	45448.2	-1.6568	0.236752	-6.99805	2.59549e-12	1.5345e-10	60S ribosomal protein L6
CNAG_05499	800.42	-1.64428	0.219936	-7.47621	7.6498e-14	6.62254e-12	conserved hypothetical protein
CNAG_04762	40578.6	-1.63784	0.261358	-6.26667	3.68861e-10	1.30212e-08	Ras2
CNAG_05800	24247.4	-1.63189	0.201496	-8.09887	5.54736e-16	7.61139e-14	60s ribosomal protein l33-b
CNAG_06274	16467.2	-1.63075	0.293309	-5.55983	2.70042e-08	5.87948e-07	hypothetical protein
CNAG_01181	27254.1	-1.63005	0.258506	-6.30565	2.86979e-10	1.0487e-08	ribosomal chaperone
CNAG_07704	8.049	-1.62928	0.569037	-2.86323	0.00419347	0.0170458	conserved hypothetical protein
CNAG_00997	1634.02	-1.6277	0.302176	-5.3866	7.18031e-08	1.37771e-06	hypothetical protein
CNAG_03435	10606.5	-1.61036	0.219657	-7.33124	2.28037e-13	1.7831e-11	snRNP subunit
CNAG_02961	7947.56	-1.60776	0.272446	-5.90122	3.60833e-09	9.90181e-08	conserved hypothetical protein
CNAG_12320	102.779	-1.59891	0.325388	-4.91386	8.9301e-07	1.27083e-05	#N/A
CNAG_05831	320.826	-1.59424	0.223154	-7.14411	9.05783e-13	6.15594e-11	Brt1
CNAG_04259	3258.47	-1.59354	0.241037	-6.61119	3.8124e-11	1.75467e-09	small nucleolar RNP protein
CNAG_02714	42131.8	-1.58556	0.28573	-5.54914	2.87081e-08	6.19481e-07	elongation factor 1-beta
CNAG_12514	15.9456	-1.56465	0.581261	-2.69182	0.00710639	0.0259948	#N/A
CNAG_01428	26592.3	-1.56367	0.273003	-5.72769	1.01806e-08	2.48666e-07	initiation factor 5a
CNAG_12900	13.6043	-1.56277	0.416037	-3.75632	0.000172433	0.00119764	#N/A
CNAG_05732	797.199	-1.55618	0.367268	-4.23719	2.26337e-05	0.000208081	predicted protein
CNAG_07310	1355.33	-1.55396	0.232403	-6.68649	2.28579e-11	1.11559e-09	conserved hypothetical protein
CNAG_03196	2418.55	-1.55393	0.219165	-7.09026	1.33861e-12	8.6145e-11	orotate phosphoribosyltransferase
CNAG_06902	97.6346	-1.55297	0.503537	-3.08412	0.00204154	0.00939787	conserved hypothetical protein
CNAG_01390	4671.71	-1.55275	0.213335	-7.27847	3.37628e-13	2.55753e-11	adenine phosphoribosyltransferase
CNAG_03452	302.105	-1.54305	0.17481	-8.827	1.07523e-18	2.79254e-16	AFG1 family mitochondrial ATPase
CNAG_04237	1328.47	-1.53568	0.252708	-6.07689	1.22537e-09	3.8409e-08	conserved hypothetical protein
CNAG_00894	10360.3	-1.52632	0.236147	-6.46345	1.02343e-10	4.11182e-09	conserved hypothetical protein
CNAG_00597	280.365	-1.51619	0.568939	-2.66495	0.00770009	0.0278029	amino acid transporter
CNAG_06385	671.485	-1.51177	0.203941	-7.4128	1.23663e-13	1.02191e-11	GAF domain nucleotide-binding protein
CNAG_04985	12476.1	-1.51144	0.257912	-5.86029	4.62048e-09	1.23986e-07	nascent polypeptide-associated complex subunit alpha
CNAG_03577	21354.1	-1.50737	0.32253	-4.67358	2.96e-06	3.52293e-05	L10e protein
CNAG_03375	5644.8	-1.50729	0.23742	-6.34861	2.17275e-10	8.2485e-09	succinyl-coa ligase subunit alpha
CNAG_01198	5255.31	-1.50711	0.270097	-5.57986	2.40708e-08	5.32045e-07	small nuclear riboprotein F
CNAG_03819	2551.91	-1.50299	0.232698	-6.45899	1.05405e-10	4.21157e-09	sterol 24-C-methyltransferase
CNAG_06541	362.386	-1.49821	0.257816	-5.81117	6.20387e-09	1.59415e-07	conserved hypothetical protein
CNAG_04236	2004.66	-1.49598	0.23031	-6.4955	8.27581e-11	3.5194e-09	acid phosphatase
CNAG_05725	24026.1	-1.49295	0.256799	-5.81368	6.11141e-09	1.57596e-07	ketol-acid reductoisomerase
CNAG_06493	22.7984	-1.49253	0.47196	-3.16242	0.00156465	0.00757028	conserved hypothetical protein
CNAG_07695	710.818	-1.49248	0.318673	-4.68342	2.82128e-06	3.39675e-05	gamma-aminobutyric acid transporter
CNAG_05839	6912.11	-1.48696	0.24662	-6.02935	1.64617e-09	4.92633e-08	cytochrome c oxidase subunit VIb
CNAG_07511	2017.84	-1.47698	0.152822	-9.6647	4.25847e-22	2.60893e-19	MKI67 interacting nucleolar phosphoprotein
CNAG_00418	5534.01	-1.47257	0.253948	-5.79871	6.68262e-09	1.69916e-07	methionine adenosyltransferase
CNAG_12372	80.3183	-1.46729	0.316368	-4.63791	3.51947e-06	4.12136e-05	#N/A
CNAG_01752	3794.44	-1.46379	0.247931	-5.90403	3.5473e-09	9.77121e-08	organic acid transporter
CNAG_05144	3418.68	-1.46365	0.27435	-5.33499	9.55504e-08	1.75023e-06	carbonic anhydrase 2
CNAG_02378	5421.13	-1.4633	0.164727	-8.88322	6.49521e-19	1.81666e-16	nucleolar protein family A member 2
CNAG_03098	2059.17	-1.45686	0.262493	-5.55009	2.85531e-08	6.1797e-07	conserved hypothetical protein
CNAG_02270	288.149	-1.4532	0.208642	-6.96503	3.28325e-12	1.85083e-10	homoserine O-acetyltransferase
CNAG_02762	15435	-1.4512	0.235333	-6.16659	6.97784e-10	2.29606e-08	conserved hypothetical protein
CNAG_05455	8220.03	-1.44729	0.220715	-6.55726	5.4807e-11	2.43022e-09	eukaryotic translation initiation factor 1A
CNAG_06141	686.869	-1.44728	0.301363	-4.80245	1.56735e-06	2.0761e-05	dUTP diphosphatase
CNAG_02084	3013.59	-1.42915	0.169666	-8.42334	3.65895e-17	6.82254e-15	farnesyl pyrophosphate synthetase
CNAG_07487	21831.5	-1.42628	0.274626	-5.19354	2.06328e-07	3.48935e-06	structural molecule
CNAG_12988	144.668	-1.42503	0.465484	-3.06139	0.0022031	0.00998266	#N/A
CNAG_03165	4030.04	-1.42257	0.211262	-6.73368	1.65428e-11	8.35409e-10	conserved hypothetical protein
CNAG_05267	6083.65	-1.42074	0.261544	-5.43212	5.5687e-08	1.09447e-06	conserved hypothetical protein
CNAG_12452	24.5867	-1.41542	0.436677	-3.24135	0.00118965	0.00602446	#N/A
CNAG_05273	1249.43	-1.41367	0.227414	-6.21627	5.09097e-10	1.71396e-08	1,2-dihydroxy-3-keto-5-methylthiopentene dioxygenase
CNAG_00715	3434.04	-1.40834	0.273952	-5.14082	2.73546e-07	4.52098e-06	conserved hypothetical protein
CNAG_04683	2034.89	-1.4052	0.240624	-5.8398	5.22629e-09	1.38202e-07	conserved hypothetical protein
CNAG_03298	5516.41	-1.40225	0.209337	-6.69852	2.10541e-11	1.04153e-09	hypothetical protein
CNAG_01365	592.392	-1.39678	0.130464	-10.7063	9.50828e-27	1.38288e-23	conserved hypothetical protein
CNAG_01253	1583.87	-1.39198	0.235201	-5.91826	3.25358e-09	9.24219e-08	protein transporter
CNAG_05234	1333.06	-1.39138	0.363344	-3.82936	0.000128475	0.000928696	mitochondrial import inner membrane translocase subunit TIM54
CNAG_03793	1165	-1.39072	0.22046	-6.30828	2.82159e-10	1.04155e-08	mitochondrial 40s ribosomal protein
CNAG_06840	35853	-1.38844	0.178053	-7.79787	6.29595e-15	7.04372e-13	translation elongation factor 2
CNAG_12175	15.5194	-1.38738	0.462575	-2.99925	0.00270641	0.0118134	#N/A
CNAG_06605	26383.9	-1.38737	0.316426	-4.38449	1.16259e-05	0.000116131	ribosomal protein S2
CNAG_02889	58.7657	-1.38621	0.302008	-4.58998	4.43286e-06	4.99779e-05	predicted protein
CNAG_02935	625.513	-1.38056	0.215992	-6.39172	1.64031e-10	6.34487e-09	oxidoreductase
CNAG_01884	34417.2	-1.37856	0.288377	-4.78039	1.74954e-06	2.2719e-05	large subunit ribosomal protein L3
CNAG_05981	139.668	-1.37826	0.206861	-6.66274	2.68764e-11	1.27742e-09	conserved hypothetical protein
CNAG_05069	4878.29	-1.37624	0.287269	-4.79077	1.66144e-06	2.17302e-05	hypothetical protein
CNAG_01168	5985.66	-1.37322	0.299705	-4.5819	4.60765e-06	5.16284e-05	centromere/microtubule binding protein cbf5
CNAG_04452	2093.43	-1.37303	0.239988	-5.72123	1.05754e-08	2.57206e-07	30S ribosomal protein S18
CNAG_06598	30.4548	-1.37065	0.381565	-3.59218	0.000327924	0.00205929	predicted protein
CNAG_02938	10102.2	-1.37052	0.32907	-4.16483	3.11589e-05	0.000273326	cytochrome C oxidase subunit
CNAG_05070	5183.41	-1.36413	0.239086	-5.7056	1.15932e-08	2.80086e-07	sulfite reductase beta subunit
CNAG_05115	1137.02	-1.363	0.266361	-5.11713	3.10217e-07	5.06943e-06	sarcosine oxidase
CNAG_03920	2630.47	-1.36084	0.175756	-7.74277	9.72746e-15	1.05579e-12	isocitrate dehydrogenase
CNAG_01586	20580.7	-1.3605	0.248889	-5.46631	4.59502e-08	9.25623e-07	ATP synthase
CNAG_03476	4691.44	-1.35982	0.186569	-7.28855	3.13308e-13	2.39829e-11	chimeric spermidine synthase/saccharopine dehydrogenase
CNAG_06101	62257.1	-1.35535	0.293796	-4.61324	3.96439e-06	4.53287e-05	eukaryotic ADP/ATP carrier
CNAG_02830	1221.28	-1.35353	0.151791	-8.91708	4.78723e-19	1.39251e-16	delta24() sterol reductase
CNAG_06168	2709.09	-1.35283	0.254006	-5.32597	1.00418e-07	1.8256e-06	formaldehyde dehydrogenase
CNAG_03359	2112.05	-1.35038	0.320036	-4.21948	2.44868e-05	0.000222863	hypothetical protein
CNAG_02851	648.571	-1.34856	0.272694	-4.94533	7.60156e-07	1.11449e-05	threonine aldolase
CNAG_00053	68.4697	-1.34501	0.250672	-5.36561	8.06755e-08	1.52382e-06	conserved hypothetical protein
CNAG_01370	51.1133	-1.34411	0.294091	-4.57039	4.86809e-06	5.42125e-05	conserved hypothetical protein
CNAG_00019	3205.29	-1.34386	0.241829	-5.55708	2.74329e-08	5.95498e-07	chaperone
CNAG_00536	3555.4	-1.33912	0.231317	-5.78909	7.07687e-09	1.78691e-07	conserved hypothetical protein
CNAG_00639	304.799	-1.33742	0.272544	-4.90715	9.24089e-07	1.30739e-05	conserved hypothetical protein
CNAG_01772	1071.97	-1.33637	0.254301	-5.25508	1.47957e-07	2.5968e-06	conserved hypothetical protein
CNAG_07801	1182.61	-1.33617	0.225979	-5.9128	3.36342e-09	9.40722e-08	aldo-keto reductase
CNAG_01666	2512.13	-1.33605	0.242835	-5.50187	3.75788e-08	7.80779e-07	hypothetical protein
CNAG_01812	2805.51	-1.33403	0.243497	-5.47863	4.28628e-08	8.73105e-07	ribosome biogenesis protein RLP24
CNAG_04884	20100	-1.3339	0.311139	-4.28714	1.80984e-05	0.000170924	ribosomal protein L41
CNAG_12093	866.81	-1.3332	0.264773	-5.03527	4.77177e-07	7.41459e-06	#N/A
CNAG_06767	17611.3	-1.33107	0.280697	-4.74203	2.11586e-06	2.67127e-05	ATP synthase delta chain
CNAG_02443	5282.72	-1.32908	0.237747	-5.59032	2.26654e-08	5.07147e-07	NADH-ubiquinone oxidoreductase 12 kda subunit
CNAG_02257	11434.7	-1.32894	0.248922	-5.3388	9.3563e-08	1.71816e-06	GTP-binding nuclear protein GSP1/Ran
CNAG_01946	256.849	-1.32848	0.249289	-5.32907	9.87164e-08	1.80368e-06	allantoate permease
CNAG_05402	1216.93	-1.32829	0.181075	-7.33558	2.20765e-13	1.745e-11	conserved hypothetical protein
CNAG_01799	12314.8	-1.32762	0.29771	-4.45946	8.21657e-06	8.5849e-05	conserved hypothetical protein
CNAG_03441	2093.89	-1.32747	0.231157	-5.74272	9.31652e-09	2.31228e-07	conserved hypothetical protein
CNAG_03817	1418.91	-1.32301	0.248934	-5.31469	1.06838e-07	1.92785e-06	nucleolar protein
CNAG_05221	1009.6	-1.32172	0.271805	-4.86275	1.15765e-06	1.59743e-05	histone H2A.4
CNAG_05028	2410.94	-1.31969	0.291497	-4.52728	5.97484e-06	6.48494e-05	cysteine synthase
CNAG_01204	22993.2	-1.31953	0.287171	-4.59492	4.32921e-06	4.89996e-05	ATP synthase subunit 5
CNAG_04467	237.794	-1.31896	0.194913	-6.76693	1.31544e-11	6.73655e-10	succinate-semialdehyde dehydrogenase
CNAG_02209	4367.15	-1.31768	0.23467	-5.61505	1.96504e-08	4.47954e-07	small nuclear ribonucleoprotein
CNAG_03592	768.477	-1.31737	0.167391	-7.87	3.54638e-15	4.09353e-13	phosphomethylpyrimidine kinase
CNAG_02416	4440.03	-1.3165	0.259913	-5.06514	4.08096e-07	6.47964e-06	conserved hypothetical protein
CNAG_01076	9.47861	-1.31582	0.492286	-2.67288	0.00752028	0.0272348	4-aminobutyrate transaminase
CNAG_03293	1321.22	-1.31546	0.297968	-4.41478	1.01113e-05	0.000103272	conserved hypothetical protein
CNAG_06489	6345.63	-1.31113	0.20771	-6.31234	2.74845e-10	1.01973e-08	adenosine kinase
CNAG_12489	315.979	-1.3086	0.355334	-3.68273	0.000230754	0.00152827	#N/A
CNAG_05711	295.52	-1.30589	0.239128	-5.46105	4.73331e-08	9.50846e-07	conserved hypothetical protein
CNAG_05059	8060.73	-1.30392	0.236626	-5.51047	3.57876e-08	7.47838e-07	pyruvate dehydrogenase e1 component beta subunit
CNAG_05980	5867.91	-1.30116	0.21425	-6.07308	1.2548e-09	3.89954e-08	predicted protein
CNAG_01019	22989.4	-1.30042	0.316311	-4.11119	3.9362e-05	0.000335972	Cu/Zn superoxide dismutase
CNAG_02403	6027.84	-1.29645	0.2769	-4.68202	2.84068e-06	3.41445e-05	conserved hypothetical protein
CNAG_03861	13989.1	-1.29605	0.23897	-5.42349	5.84454e-08	1.14559e-06	cytochrome-c oxidase chain VI
CNAG_01262	317.185	-1.29544	0.243185	-5.32696	9.9871e-08	1.82021e-06	G-protein beta subunit GPB1
CNAG_01657	3708.29	-1.29539	0.225652	-5.74066	9.43108e-09	2.33275e-07	fumarate hydratase
CNAG_06138	5872.36	-1.29331	0.249139	-5.19111	2.09048e-07	3.5241e-06	conserved hypothetical protein
CNAG_00538	2456.13	-1.29283	0.2148	-6.01879	1.75726e-09	5.17361e-08	conserved hypothetical protein
CNAG_03961	1969.69	-1.29046	0.18242	-7.07412	1.50399e-12	9.42849e-11	conserved hypothetical protein
CNAG_05110	2634.17	-1.28805	0.220895	-5.83105	5.50808e-09	1.44082e-07	30s ribosomal protein s13
CNAG_02546	4297.39	-1.28722	0.234344	-5.49287	3.95464e-08	8.14679e-07	transferase
CNAG_05197	5627.8	-1.28589	0.239712	-5.36431	8.12597e-08	1.52693e-06	NADH-ubiquinone oxidoreductase subunit
CNAG_06226	2840.67	-1.28318	0.289244	-4.43631	9.15126e-06	9.42605e-05	conserved hypothetical protein
CNAG_01111	4489.4	-1.2816	0.193411	-6.6263	3.44209e-11	1.60249e-09	eukaryotic translation initiation factor 3 subunit 11
CNAG_02382	2064.03	-1.27926	0.22035	-5.80559	6.41416e-09	1.64239e-07	ribosome biogenesis protein BRX1
CNAG_06407	10133.7	-1.27902	0.30802	-4.15241	3.28988e-05	0.000286515	conserved hypothetical protein
CNAG_00808	3338.15	-1.27827	0.242708	-5.26669	1.38907e-07	2.44583e-06	myosin regulatory light chain cdc4
CNAG_05576	754.028	-1.27607	0.310069	-4.11543	3.86456e-05	0.000331404	conserved hypothetical protein
CNAG_04114	24659.2	-1.27509	0.25373	-5.02536	5.02495e-07	7.70917e-06	40S ribosomal protein S0
CNAG_05685	1091.65	-1.27295	0.245576	-5.18351	2.17744e-07	3.65688e-06	neutral amino acid transporter
CNAG_04178	168.994	-1.27219	0.221523	-5.7429	9.30673e-09	2.31228e-07	conserved hypothetical protein
CNAG_06436	246.367	-1.27208	0.227923	-5.58119	2.38885e-08	5.29625e-07	conserved hypothetical protein
CNAG_07676	4007.21	-1.27162	0.206693	-6.15221	7.64084e-10	2.50289e-08	ATP-dependent RNA helicase DBP2-A
CNAG_03599	331.333	-1.26763	0.268884	-4.71441	2.42413e-06	3.00311e-05	mandelate racemase/muconate lactonizing enzyme
CNAG_04994	1051.3	-1.2668	0.23976	-5.2836	1.26667e-07	2.24664e-06	conserved hypothetical protein
CNAG_02914	2789.97	-1.26512	0.220884	-5.72753	1.01901e-08	2.48666e-07	conserved hypothetical protein
CNAG_05572	254.389	-1.26469	0.229414	-5.51269	3.53399e-08	7.4061e-07	conserved hypothetical protein
CNAG_12915	100.603	-1.26459	0.296474	-4.26544	1.9951e-05	0.000186812	#N/A
CNAG_01049	3197.52	-1.26392	0.230082	-5.49335	3.94377e-08	8.14679e-07	predicted protein
CNAG_03898	1376.04	-1.26335	0.208641	-6.05515	1.40287e-09	4.32273e-08	phosphoadenylyl-sulfate reductase
CNAG_02788	429.201	-1.26334	0.207989	-6.07408	1.24697e-09	3.89184e-08	conserved hypothetical protein
CNAG_02720	253.339	-1.25817	0.430218	-2.9245	0.00345015	0.0144858	GTP-binding protein
CNAG_04976	7926.25	-1.25739	0.132686	-9.47642	2.63164e-21	1.27582e-18	zuotin
CNAG_03951	2498.83	-1.24848	0.223021	-5.59803	2.16799e-08	4.881e-07	conserved hypothetical protein
CNAG_05741	963.71	-1.24649	0.293399	-4.24846	2.15248e-05	0.000199399	conserved hypothetical protein
CNAG_01636	777.136	-1.24282	0.197158	-6.30368	2.90661e-10	1.05685e-08	peptidyl-prolyl cis-trans isomerase-like 1
CNAG_03352	1114.04	-1.24199	0.242846	-5.1143	3.14899e-07	5.11149e-06	conserved hypothetical protein
CNAG_01236	2017.06	-1.24089	0.302898	-4.09674	4.19014e-05	0.000354723	Ebp2p
CNAG_03897	787.604	-1.24015	0.196112	-6.32367	2.55419e-10	9.57426e-09	conserved hypothetical protein
CNAG_12695	45.5038	-1.23824	0.354661	-3.49133	0.000480622	0.00283232	#N/A
CNAG_00722	2601.23	-1.23495	0.213235	-5.79151	6.97578e-09	1.76752e-07	ribosomal protein L27
CNAG_02838	1814.09	-1.23463	0.174128	-7.09035	1.33777e-12	8.6145e-11	30S ribosomal protein S17
CNAG_05844	2615.62	-1.2333	0.226333	-5.44905	5.06408e-08	1.00893e-06	mitochondrial import inner membrane translocase subunit TIM8
CNAG_04980	646.64	-1.23244	0.141327	-8.72048	2.7702e-18	6.49835e-16	RNA cap binding protein
CNAG_12827	745.645	-1.23121	0.440883	-2.79259	0.00522883	0.0203992	#N/A
CNAG_01590	1665.03	-1.23069	0.189739	-6.48623	8.80112e-11	3.65724e-09	ribosomal protein YmL32
CNAG_02202	3052.8	-1.23028	0.24902	-4.94048	7.79295e-07	1.13796e-05	adenylyl-sulfate kinase
CNAG_06386	1424.96	-1.22965	0.236236	-5.20518	1.93804e-07	3.30056e-06	conserved hypothetical protein
CNAG_06140	6743.69	-1.22918	0.323271	-3.80233	0.000143339	0.00102393	long-chain fatty acid transporter
CNAG_05091	2373.87	-1.22599	0.207235	-5.91593	3.30005e-09	9.30154e-08	conserved hypothetical protein
CNAG_08004	79.7106	-1.2243	0.458455	-2.67049	0.00757408	0.0273887	#N/A
CNAG_00060	627.102	-1.22228	0.195707	-6.24548	4.22512e-10	1.44929e-08	chaperone regulator
CNAG_05507	2340.49	-1.22202	0.208001	-5.87506	4.22695e-09	1.13846e-07	mitochondrial ribosomal protein
CNAG_02301	3504.7	-1.21845	0.206653	-5.8961	3.72183e-09	1.01749e-07	la ribonucleoprotein
CNAG_01890	19727.5	-1.21795	0.194335	-6.26724	3.67504e-10	1.30212e-08	5-methyltetrahydropteroyltriglutamate-homocysteine S-methyltransferase
CNAG_01075	16.4931	-1.2178	0.433496	-2.80926	0.00496561	0.0195083	methylmalonate-semialdehyde dehydrogenase
CNAG_02833	4356.88	-1.21642	0.254071	-4.78773	1.68679e-06	2.19434e-05	conserved hypothetical protein
CNAG_00628	250.214	-1.21623	0.185586	-6.55343	5.62291e-11	2.46324e-09	conserved hypothetical protein
CNAG_03919	877.492	-1.21539	0.275504	-4.41152	1.02646e-05	0.00010469	acetate non-utilizing protein 9
CNAG_03728	100.301	-1.21402	0.290832	-4.17429	2.9891e-05	0.000265406	conserved hypothetical protein
CNAG_07684	24.9709	-1.21201	0.352275	-3.44053	0.000580577	0.00330356	predicted protein
CNAG_00444	376.211	-1.21046	0.227555	-5.31943	1.04094e-07	1.88732e-06	predicted protein
CNAG_01990	25793.4	-1.2099	0.315156	-3.83903	0.000123521	0.000902602	40s ribosomal protein s5-1
CNAG_00747	3238.36	-1.20988	0.246098	-4.91625	8.82161e-07	1.26281e-05	succinate-CoA ligase
CNAG_01737	1878.01	-1.2082	0.153462	-7.87298	3.46289e-15	4.06163e-13	C-4 methyl sterol oxidase
CNAG_04400	1756.21	-1.20747	0.204852	-5.89436	3.76126e-09	1.02441e-07	mitochondrial ribosomal protein
CNAG_01138	3755.67	-1.20423	0.249666	-4.82334	1.41172e-06	1.8976e-05	cytochrome c peroxidase
CNAG_01137	6355.97	-1.20409	0.29591	-4.06909	4.71974e-05	0.000391803	aconitase
CNAG_01404	6997.07	-1.20331	0.126849	-9.48616	2.39702e-21	1.24508e-18	hsp71-like protein
CNAG_07424	2253.42	-1.20322	0.252576	-4.7638	1.89984e-06	2.43233e-05	predicted protein
CNAG_02923	2017.97	-1.20275	0.187431	-6.41705	1.3894e-10	5.46147e-09	mitochondrial 60s ribosomal protein l38
CNAG_02002	2897.98	-1.20266	0.260498	-4.61679	3.89729e-06	4.48435e-05	conserved hypothetical protein
CNAG_01117	27099.5	-1.20204	0.11541	-10.4154	2.10939e-25	2.19135e-22	elongation factor 3
CNAG_13142	316.082	-1.20009	0.239513	-5.01053	5.42807e-07	8.24069e-06	#N/A
CNAG_00990	9872.7	-1.19222	0.286561	-4.16044	3.17636e-05	0.00027796	CIPB
CNAG_06273	2832.51	-1.19122	0.225196	-5.28971	1.22513e-07	2.18362e-06	Rrs1 protein
CNAG_07326	6221.05	-1.19077	0.237247	-5.01912	5.19078e-07	7.94681e-06	conserved hypothetical protein
CNAG_05031	347.509	-1.19033	0.336931	-3.53287	0.000411075	0.00248697	succinyl-CoA:3-ketoacid-coenzyme A transferase
CNAG_12714	66.2514	-1.19	0.453594	-2.62349	0.00870348	0.0306943	#N/A
CNAG_00654	440.358	-1.1891	0.25951	-4.5821	4.60329e-06	5.16284e-05	conserved hypothetical protein
CNAG_06374	382.718	-1.18843	0.279957	-4.24504	2.18554e-05	0.000202024	malate dehydrogenase
CNAG_05633	3750.81	-1.18149	0.332055	-3.5581	0.000373544	0.00229233	hypothetical protein
CNAG_05798	1162.31	-1.18082	0.296975	-3.97614	7.00418e-05	0.000555446	conserved hypothetical protein
CNAG_00732	165.96	-1.17978	0.222177	-5.31008	1.09577e-07	1.96752e-06	conserved hypothetical protein
CNAG_04030	679.541	-1.17954	0.220347	-5.35307	8.64739e-08	1.60828e-06	predicted protein
CNAG_01416	936.588	-1.17424	0.195748	-5.99872	1.98879e-09	5.80821e-08	DUF431 domain-containing protein
CNAG_01897	2403.33	-1.17323	0.161606	-7.25983	3.87578e-13	2.84694e-11	bromodomain transcription factor
CNAG_02918	2277.44	-1.17085	0.280728	-4.17077	3.03569e-05	0.000267907	acetyl-CoA C-acetyltransferase
CNAG_04378	5015.2	-1.17065	0.266308	-4.39585	1.10342e-05	0.000111137	NADH:ubiquinone oxidoreductase 14kD subunit
CNAG_05635	2560.26	-1.17035	0.266157	-4.3972	1.09654e-05	0.000110597	50s ribosomal protein l19
CNAG_06113	24525.6	-1.16715	0.240068	-4.86176	1.16347e-06	1.59939e-05	conserved hypothetical protein
CNAG_03311	2251.65	-1.16671	0.22707	-5.13809	2.77545e-07	4.57665e-06	hydroxymethylglutaryl-CoA synthase
CNAG_12203	56.7781	-1.16553	0.45826	-2.54337	0.0109787	0.037023	#N/A
CNAG_00573	3138.51	-1.16543	0.2852	-4.08638	4.38155e-05	0.000367505	conserved hypothetical protein
CNAG_07844	17.611	-1.1643	0.48213	-2.41491	0.015739	0.049355	hypothetical protein
CNAG_02812	2144.53	-1.16261	0.167244	-6.95157	3.61242e-12	2.02073e-10	ornithine carbamoyltransferase
CNAG_07535	1438.64	-1.16182	0.227113	-5.11562	3.12705e-07	5.08723e-06	mitochondrial ribosomal protein s24
CNAG_06472	1321.94	-1.15929	0.345719	-3.35328	0.000798603	0.00433391	nucleolar protein 4
CNAG_00987	1208.28	-1.15918	0.169997	-6.81881	9.17971e-12	4.7682e-10	prefoldin subunit
CNAG_04179	5525.17	-1.15447	0.184637	-6.25262	4.03627e-10	1.40048e-08	lysine-tRNA ligase
CNAG_00534	9448.05	-1.15333	0.276696	-4.16824	3.06961e-05	0.000270244	hypothetical protein
CNAG_07502	3579.71	-1.15285	0.160435	-7.18577	6.68304e-13	4.71836e-11	CTP synthase
CNAG_05309	839.367	-1.15235	0.228202	-5.04968	4.4255e-07	6.96586e-06	conserved hypothetical protein
CNAG_05509	1876.63	-1.15045	0.32033	-3.59146	0.000328835	0.00206323	imidazoleglycerol-phosphate dehydratase
CNAG_01959	357.062	-1.14869	0.337634	-3.40217	0.000668519	0.00371105	condensin
CNAG_01539	2721.07	-1.1444	0.244633	-4.67802	2.89653e-06	3.4644e-05	inositol-3-phosphate synthase
CNAG_06734	722.117	-1.14325	0.268453	-4.25867	2.05647e-05	0.000191481	predicted protein
CNAG_00486	1917.38	-1.14212	0.219492	-5.20345	1.95618e-07	3.32367e-06	mitochondrial protein
CNAG_12862	25.7933	-1.14151	0.374904	-3.04481	0.00232829	0.0104386	#N/A
CNAG_05596	6688.5	-1.14082	0.274544	-4.15533	3.24818e-05	0.000283563	nuclear transport factor 2
CNAG_06318	1565.17	-1.14014	0.250168	-4.5575	5.17655e-06	5.72096e-05	conserved hypothetical protein
CNAG_05935	3498.34	-1.1396	0.276695	-4.1186	3.81185e-05	0.00032727	uridylate kinase
CNAG_04314	179.919	-1.13942	0.235322	-4.84197	1.28558e-06	1.7507e-05	NAD+ kinase
CNAG_03048	947.778	-1.13924	0.227903	-4.99881	5.76863e-07	8.68519e-06	cytoplasmic protein
CNAG_02034	264.44	-1.13803	0.253779	-4.48432	7.31468e-06	7.77666e-05	conserved hypothetical protein
CNAG_04601	11321.1	-1.13523	0.208792	-5.43712	5.41483e-08	1.06712e-06	glycine hydroxymethyltransferase
CNAG_05434	3612.32	-1.13393	0.211235	-5.36811	7.95657e-08	1.51071e-06	NADH dehydrogenase K chain
CNAG_02508	861.757	-1.13151	0.301058	-3.75844	0.000170979	0.00118981	conserved hypothetical protein
CNAG_04628	2958.6	-1.12983	0.179518	-6.29369	3.10004e-10	1.11052e-08	eukaryotic translation initiation factor 6
CNAG_03715	293.174	-1.12853	0.358869	-3.14467	0.00166271	0.00796484	conserved hypothetical protein
CNAG_06367	1338.06	-1.12837	0.386294	-2.92102	0.00348885	0.0145978	conserved hypothetical protein
CNAG_06314	4884.17	-1.12761	0.164626	-6.84951	7.41013e-12	3.93332e-10	bifunctional purine biosynthetic protein ADE1
CNAG_01323	11400.2	-1.12693	0.279172	-4.03667	5.42143e-05	0.000440007	ubiquinol-cytochrome-c reductase
CNAG_02901	1382.62	-1.12478	0.209253	-5.3752	7.64993e-08	1.46011e-06	glycine rich protein
CNAG_00417	25980.5	-1.12416	0.187707	-5.9889	2.11259e-09	6.14512e-08	elongation factor 1-gamma
CNAG_03682	21528	-1.12346	0.255247	-4.40147	1.07522e-05	0.000109052	macrolide-binding protein FKBP12
CNAG_03822	454.607	-1.12287	0.345178	-3.25301	0.00114189	0.00582315	tafazzin exon 5 and exon 9 deleted variant short form
CNAG_03439	7157.58	-1.12254	0.190068	-5.906	3.50521e-09	9.69197e-08	conserved hypothetical protein
CNAG_00972	623.017	-1.12247	0.229397	-4.89314	9.9238e-07	1.39856e-05	conserved hypothetical protein
CNAG_00499	806.083	-1.11862	0.200252	-5.58608	2.32258e-08	5.16509e-07	carnitine/acyl carnitine carrier
CNAG_02842	2382.53	-1.1184	0.203801	-5.48772	4.07161e-08	8.36406e-07	conserved hypothetical protein
CNAG_02916	12160.7	-1.11798	0.324978	-3.44016	0.000581367	0.00330547	hydrogen-transporting ATP synthase
CNAG_12414	90.5829	-1.11705	0.29628	-3.77024	0.00016309	0.001147	#N/A
CNAG_13059	20.6568	-1.11691	0.416969	-2.67865	0.00739206	0.0268507	#N/A
CNAG_01607	1662.61	-1.11687	0.256653	-4.3517	1.35088e-05	0.000132393	thioredoxin
CNAG_03239	211.096	-1.11404	0.267574	-4.16351	3.13395e-05	0.000274579	conserved hypothetical protein
CNAG_00519	460.259	-1.11057	0.298919	-3.71528	0.00020298	0.00138468	C-5 sterol desaturase
CNAG_02880	12438	-1.10945	0.159097	-6.97341	3.09343e-12	1.77129e-10	cytoplasmic protein
CNAG_01364	2462.72	-1.10935	0.219192	-5.0611	4.16848e-07	6.60418e-06	guanylate kinase
CNAG_04155	4813.38	-1.10914	0.230446	-4.813	1.48684e-06	1.98756e-05	small nuclear ribonucleoprotein E
CNAG_07756	483.616	-1.10871	0.301431	-3.67816	0.00023492	0.00155022	cell division control protein
CNAG_02054	1098.08	-1.1087	0.207076	-5.35408	8.59946e-08	1.60347e-06	conserved hypothetical protein
CNAG_04292	2554.96	-1.10748	0.199785	-5.54339	2.96668e-08	6.38274e-07	conserved hypothetical protein
CNAG_02007	7236.55	-1.10674	0.18721	-5.91175	3.38488e-09	9.43097e-08	adenylate kinase
CNAG_04785	681.074	-1.1064	0.293	-3.77611	0.000159299	0.00112577	conserved hypothetical protein
CNAG_00237	3773.16	-1.10549	0.200345	-5.51792	3.43045e-08	7.23636e-07	3-isopropylmalate dehydratase
CNAG_04612	5492.66	-1.10547	0.225258	-4.90755	9.22215e-07	1.30728e-05	conserved hypothetical protein
CNAG_01596	1570.84	-1.10321	0.199956	-5.51727	3.44304e-08	7.23636e-07	conserved hypothetical protein
CNAG_01354	1331.1	-1.103	0.277515	-3.97456	7.05093e-05	0.00055732	conserved hypothetical protein
CNAG_07752	706.305	-1.10028	0.169583	-6.48813	8.69067e-11	3.644e-09	UDP-galactopyranose mutase
CNAG_02813	1541.1	-1.10009	0.158813	-6.92694	4.30027e-12	2.38714e-10	predicted protein
CNAG_05497	4291.2	-1.09979	0.199195	-5.52117	3.36753e-08	7.13957e-07	dihydroxy-acid dehydratase
CNAG_01564	1337.2	-1.0973	0.276054	-3.97494	7.03977e-05	0.000557238	RNA-binding protein
CNAG_01797	1904.6	-1.09726	0.230187	-4.7668	1.87171e-06	2.40055e-05	conserved hypothetical protein
CNAG_12666	51.3766	-1.09721	0.363767	-3.01623	0.00255936	0.011273	#N/A
CNAG_00109	4066	-1.09386	0.235791	-4.63913	3.49877e-06	4.11034e-05	conserved hypothetical protein
CNAG_01789	2464.25	-1.09211	0.227489	-4.80073	1.58087e-06	2.0902e-05	conserved hypothetical protein
CNAG_04037	1732.65	-1.09085	0.168492	-6.47422	9.53031e-11	3.89351e-09	conserved hypothetical protein
CNAG_00424	916.964	-1.09069	0.145547	-7.49375	6.69309e-14	5.93563e-12	choline-phosphate cytidylyltransferase
CNAG_02327	1082.49	-1.0906	0.169864	-6.42044	1.35885e-10	5.37043e-09	prolidase
CNAG_05900	3522.56	-1.08934	0.144931	-7.51626	5.63633e-14	5.18827e-12	glycine-tRNA ligase
CNAG_03693	2368	-1.08897	0.201484	-5.40476	6.48942e-08	1.25508e-06	60s ribosomal protein l19
CNAG_05997	6346.99	-1.08808	0.169856	-6.4059	1.49484e-10	5.81308e-09	conserved hypothetical protein
CNAG_03184	493.081	-1.08807	0.374272	-2.90716	0.00364732	0.0151728	other/BUB protein kinase
CNAG_12434	117.357	-1.0867	0.445259	-2.4406	0.0146627	0.0467458	#N/A
CNAG_00471	1414.51	-1.08622	0.258306	-4.20518	2.60877e-05	0.000235664	mitochondrial protein
CNAG_05751	2759.61	-1.08434	0.248705	-4.35996	1.30085e-05	0.000128182	conserved hypothetical protein
CNAG_05111	3340.79	-1.0836	0.223417	-4.85013	1.23379e-06	1.68649e-05	conserved hypothetical protein
CNAG_06381	1444.09	-1.08346	0.179827	-6.02503	1.69082e-09	4.99823e-08	DUF221 family protein
CNAG_00806	11513.2	-1.08237	0.324187	-3.33871	0.000841677	0.00452378	predicted protein
CNAG_01187	2019.78	-1.08046	0.161903	-6.67347	2.49833e-11	1.20317e-09	ribosome biogenesis protein RPF2
CNAG_02145	1763.6	-1.0799	0.2113	-5.11075	3.20881e-07	5.18544e-06	conserved hypothetical protein
CNAG_01120	7235.11	-1.07971	0.2038	-5.29788	1.17156e-07	2.09327e-06	dihydrolipoyllysine-residue acetyltransferase
CNAG_06426	1678.24	-1.07924	0.249994	-4.31704	1.58134e-05	0.000151708	conserved hypothetical protein
CNAG_06007	1095.63	-1.07891	0.353149	-3.05513	0.00224967	0.0101675	hypotetical protein
CNAG_02656	913.47	-1.0783	0.152265	-7.08173	1.42364e-12	9.02721e-11	translation machinery-associated protein 20
CNAG_00638	448.409	-1.07819	0.1934	-5.57491	2.47652e-08	5.44087e-07	GTPase
CNAG_04212	4164.5	-1.07592	0.266077	-4.04364	5.26279e-05	0.000430012	conserved hypothetical protein
CNAG_06545	1276.34	-1.07481	0.150108	-7.16022	8.05497e-13	5.57864e-11	pim1 protein + RNA transport protein 2
CNAG_00135	745.525	-1.07359	0.240392	-4.466	7.9694e-06	8.3627e-05	cyclophilin
CNAG_00092	3747.37	-1.07226	0.241667	-4.43696	9.12393e-06	9.41124e-05	mitochondrial protein
CNAG_07855	1656.06	-1.07152	0.362007	-2.95994	0.00307704	0.0131625	midasin
CNAG_06344	984.231	-1.07127	0.227279	-4.71344	2.43572e-06	3.00722e-05	conserved hypothetical protein
CNAG_02140	4404.99	-1.06969	0.306194	-3.4935	0.000476731	0.00281395	conserved hypothetical protein
CNAG_12482	17.9504	-1.06891	0.367356	-2.90974	0.00361733	0.0150574	#N/A
CNAG_04824	301.399	-1.06715	0.362158	-2.94665	0.00321233	0.0136426	conserved hypothetical protein
CNAG_02799	123.829	-1.06701	0.300127	-3.55518	0.000377714	0.00231597	dihydroxyacetone kinase 1
CNAG_06242	758.879	-1.06619	0.32388	-3.29194	0.000994988	0.00521293	high-affinity iron permease CaFTR1
CNAG_04709	4106.32	-1.06597	0.188509	-5.65476	1.56065e-08	3.63752e-07	conserved hypothetical protein
CNAG_02294	1320.67	-1.06535	0.256868	-4.14748	3.36156e-05	0.00029171	phosphoribosylaminoimidazole carboxylase
CNAG_00270	1080.28	-1.06329	0.297168	-3.57809	0.000346109	0.00214753	mitochondrial protein
CNAG_00386	1827.88	-1.06318	0.212087	-5.01296	5.36003e-07	8.17151e-06	eukaryotic initiation factor 4F subunit P130
CNAG_02204	1384.01	-1.06237	0.170868	-6.2175	5.05146e-10	1.70857e-08	nuclease
CNAG_03065	5367.13	-1.06033	0.167027	-6.34825	2.17782e-10	8.2485e-09	ER-derived vesicles protein ERV14
CNAG_02502	1289.8	-1.06025	0.290116	-3.65456	0.000257623	0.0016742	ATP-dependent RNA helicase DBP3
CNAG_02657	3720.75	-1.06016	0.209984	-5.04878	4.44638e-07	6.9836e-06	eukaryotic translation initiation factor 3
CNAG_00973	506.466	-1.0588	0.263616	-4.01643	5.90854e-05	0.000475298	conserved hypothetical protein
CNAG_05578	609.278	-1.05719	0.387226	-2.73017	0.00633025	0.0238146	conserved hypothetical protein
CNAG_06638	4508.05	-1.05577	0.189585	-5.56885	2.5643e-08	5.61674e-07	malate dehydrogenase
CNAG_06794	3477.11	-1.05455	0.2452	-4.30076	1.70214e-05	0.000161382	conserved hypothetical protein
CNAG_04182	2501.36	-1.05445	0.236278	-4.46276	8.09114e-06	8.4782e-05	conserved hypothetical protein
CNAG_05917	2732.6	-1.05397	0.186028	-5.66564	1.46475e-08	3.44713e-07	conserved hypothetical protein
CNAG_05130	267.429	-1.05385	0.273199	-3.85746	0.000114573	0.00084845	conserved hypothetical protein
CNAG_03300	1318.61	-1.05347	0.248664	-4.23651	2.27018e-05	0.000208443	RRP1B protein
CNAG_01140	1019.47	-1.05275	0.34152	-3.08253	0.00205246	0.00942265	ATP-dependent RNA helicase DRS1
CNAG_03716	578.414	-1.05272	0.327378	-3.21561	0.00130166	0.00651008	conserved hypothetical protein
CNAG_05853	235.434	-1.05213	0.274603	-3.83147	0.000127382	0.000923554	conserved hypothetical protein
CNAG_07352	5377.26	-1.05199	0.181984	-5.78063	7.44206e-09	1.87262e-07	conserved hypothetical protein
CNAG_01470	7078.68	-1.05138	0.239284	-4.39388	1.11343e-05	0.000111835	NADH-ubiquinone oxidoreductase 24 kDa subunit
CNAG_01598	2261.11	-1.05134	0.213063	-4.9344	8.03965e-07	1.16557e-05	conserved hypothetical protein
CNAG_07325	439.186	-1.05081	0.227756	-4.61377	3.95437e-06	4.52853e-05	conserved hypothetical protein
CNAG_06108	611.133	-1.05044	0.206651	-5.08315	3.71224e-07	5.93306e-06	predicted protein
CNAG_05614	999.129	-1.04851	0.248326	-4.22233	2.41793e-05	0.000220341	UPF0135 protein
CNAG_02825	2099.14	-1.0485	0.215664	-4.86176	1.16347e-06	1.59939e-05	argininosuccinate lyase
CNAG_02047	252.859	-1.04802	0.337457	-3.10564	0.00189865	0.0088734	conserved hypothetical protein
CNAG_03481	232.928	-1.04559	0.336246	-3.1096	0.00187342	0.00878368	predicted protein
CNAG_02864	2067.13	-1.04526	0.21233	-4.92278	8.53225e-07	1.22622e-05	predicted protein
CNAG_12336	41.6471	-1.04448	0.30491	-3.42552	0.000613621	0.0034431	#N/A
CNAG_06739	689.367	-1.04394	0.130407	-8.00521	1.19264e-15	1.49532e-13	adenosylmethionine-8-amino-7-oxononanoate transaminase
CNAG_03064	1588.89	-1.04185	0.294388	-3.53904	0.000401586	0.00244494	conserved hypothetical protein
CNAG_00280	2616.07	-1.04175	0.275994	-3.77454	0.000160306	0.0011307	mitochondrial Mrb1
CNAG_00845	851.351	-1.0407	0.324438	-3.20771	0.00133794	0.00664588	conserved hypothetical protein
CNAG_00509	3928.04	-1.03818	0.184789	-5.61819	1.92969e-08	4.41281e-07	conserved hypothetical protein
CNAG_03624	2387.05	-1.03672	0.190586	-5.43962	5.33935e-08	1.05798e-06	nucleolar protein
CNAG_01239	172.466	-1.03567	0.324217	-3.19439	0.00140128	0.00691856	chitin deacetylase
CNAG_00304	399.318	-1.03543	0.253686	-4.08154	4.47384e-05	0.000372666	predicted protein
CNAG_03342	1763.25	-1.03374	0.164148	-6.29761	3.02263e-10	1.08815e-08	tRNA (guanine-N7-)-methyltransferase
CNAG_02037	2289.85	-1.03343	0.157362	-6.56723	5.126e-11	2.28689e-09	50S ribosomal protein L22
CNAG_01599	2513.74	-1.03274	0.217952	-4.73836	2.15456e-06	2.71541e-05	conserved hypothetical protein
CNAG_00886	5542.48	-1.03191	0.226945	-4.54697	5.44237e-06	5.99651e-05	adenosylhomocysteinase
CNAG_00700	3920.77	-1.03162	0.222647	-4.63345	3.59619e-06	4.19767e-05	bifunctional purine biosynthesis protein PURH
CNAG_03049	2626.82	-1.03131	0.278699	-3.70044	0.000215222	0.00144515	predicted protein
CNAG_00026	2630.36	-1.03	0.182382	-5.64752	1.62781e-08	3.75791e-07	aminotransferase
CNAG_01381	783.908	-1.02963	0.23015	-4.47374	7.68628e-06	8.12422e-05	conserved hypothetical protein
CNAG_06087	287.354	-1.02716	0.344569	-2.98101	0.00287304	0.0124288	conserved hypothetical protein
CNAG_01113	1677.29	-1.02399	0.157987	-6.48146	9.0842e-11	3.75343e-09	predicted protein
CNAG_06125	149278	-1.02394	0.252541	-4.05455	5.02318e-05	0.000412752	translation elongation factor 1 alpha
CNAG_01021	2411.47	-1.02063	0.169215	-6.03154	1.62402e-09	4.8801e-08	ATP phosphoribosyltransferase
CNAG_03562	523.785	-1.02014	0.195515	-5.21771	1.81148e-07	3.11421e-06	D-amino-acid oxidase
CNAG_02421	2496.1	-1.01745	0.205243	-4.95731	7.14769e-07	1.05432e-05	conserved hypothetical protein
CNAG_06775	3166.33	-1.01607	0.168378	-6.03443	1.59526e-09	4.81359e-08	conserved hypothetical protein
CNAG_04664	1565.51	-1.01501	0.214525	-4.73144	2.22929e-06	2.78546e-05	60s ribosomal protein l37
CNAG_01162	336.584	-1.01363	0.21655	-4.68083	2.85718e-06	3.42861e-05	conserved hypothetical protein
CNAG_03596	4442.54	-1.01291	0.234609	-4.31743	1.57857e-05	0.000151643	dihydrolipoamide succinyltransferase
CNAG_02952	1154.65	-1.01074	0.204786	-4.93561	7.99025e-07	1.1621e-05	conserved hypothetical protein
CNAG_02988	594.497	-1.00911	0.249928	-4.03761	5.39975e-05	0.000439228	acetyltransferase
CNAG_06799	2592.62	-1.00886	0.170089	-5.9314	3.00357e-09	8.5992e-08	uroporphyrinogen decarboxylase
CNAG_06876	311.511	-1.0085	0.182433	-5.52803	3.23844e-08	6.91649e-07	alpha-ketoglutarate-dependent taurine dioxygenase
CNAG_06839	1150.38	-1.00627	0.139516	-7.21255	5.49153e-13	3.9539e-11	phosphatidyl-N-methylethanolamine N-methyltransferase
CNAG_04082	4418.13	-1.00619	0.106836	-9.41803	4.5963e-21	1.96613e-18	proline-tRNA ligase
CNAG_01005	5397.27	-1.00592	0.29014	-3.46702	0.00052627	0.00304216	glutathione transferase
CNAG_02033	2494.61	-1.0059	0.265895	-3.78308	0.000154901	0.00109896	conserved hypothetical protein
CNAG_05755	1199.26	-1.00566	0.331019	-3.03808	0.00238091	0.0106417	glutathione S-transferase 6
CNAG_04694	1941.96	-1.00491	0.217879	-4.61224	3.98355e-06	4.54762e-05	periodic tryptophan protein 1
CNAG_06669	1030.59	-1.00455	0.203023	-4.94794	7.50037e-07	1.10187e-05	conserved hypothetical protein
CNAG_06723	6887.49	-1.00303	0.276587	-3.62645	0.00028734	0.00183293	mitochondrial inner membrane protein
CNAG_01379	663.546	-1.0023	0.219807	-4.55992	5.11727e-06	5.66405e-05	UPF0390 protein
CNAG_05132	9735.02	-1.00199	0.324948	-3.08354	0.00204551	0.0094026	cytochrome c oxidase polypeptide IV
CNAG_02898	2580.35	-1.00137	0.153563	-6.52091	6.9884e-11	3.02498e-09	RNA binding protein
CNAG_05623	3688.76	-1.00067	0.206933	-4.83572	1.32664e-06	1.7975e-05	chorismate synthase
CNAG_06563	6360.06	-1.00063	0.196179	-5.10061	3.38556e-07	5.42286e-06	eukaryotic translation initiation factor 3 subunit EifCf
CNAG_04621	299.54	-0.995499	0.154168	-6.45724	1.0663e-10	4.23725e-09	glycogen synthase
CNAG_04840	5875.61	-0.995439	0.268876	-3.70222	0.000213723	0.00143907	SMB
CNAG_06710	1941.11	-0.993719	0.255887	-3.88343	0.000102991	0.000776116	conserved hypothetical protein
CNAG_01688	1435.67	-0.993223	0.183628	-5.40888	6.34211e-08	1.22986e-06	ATP-dependent peptidase
CNAG_03708	1067.24	-0.991407	0.36021	-2.7523	0.00591783	0.0225193	conserved hypothetical protein
CNAG_03373	1363.42	-0.991386	0.210219	-4.71597	2.40561e-06	2.98526e-05	conserved hypothetical protein
CNAG_02893	147.851	-0.991179	0.390938	-2.53539	0.0112324	0.0376587	conserved hypothetical protein
CNAG_05105	4998.16	-0.990797	0.150513	-6.58281	4.61652e-11	2.1114e-09	eukaryotic translation initiation factor 3 subunit 6
CNAG_06353	861.902	-0.990414	0.185284	-5.34538	9.02283e-08	1.66962e-06	pseudouridylate synthase
CNAG_03457	3902.19	-0.990241	0.117735	-8.41073	4.07482e-17	7.38626e-15	arginine-tRNA ligase
CNAG_03322	5149.33	-0.988709	0.287534	-3.43858	0.000584773	0.0033168	UDP-xylose synthase
CNAG_05858	1313.23	-0.988285	0.242063	-4.08276	4.45041e-05	0.000371566	conserved hypothetical protein
CNAG_03738	449.329	-0.986056	0.150419	-6.55541	5.54883e-11	2.44552e-09	pantetheine-phosphate adenylyltransferase
CNAG_00288	580.658	-0.985877	0.257376	-3.83049	0.000127889	0.000926304	oligoribonuclease
CNAG_00255	1306.7	-0.985847	0.251304	-3.92292	8.74818e-05	0.000674621	conserved hypothetical protein
CNAG_06906	6897.59	-0.984338	0.212518	-4.63179	3.62515e-06	4.20448e-05	RNA-binding protein sce3
CNAG_00065	4297.76	-0.983933	0.272737	-3.60762	0.000309015	0.00195235	ran-specific GTPase-activating protein 1
CNAG_05667	122.355	-0.982743	0.289551	-3.39402	0.00068874	0.00380876	myo-inositol transporter 1
CNAG_03483	893.062	-0.981913	0.211223	-4.6487	3.34027e-06	3.9305e-05	coiled-coil protein
CNAG_05909	19005.7	-0.980831	0.198215	-4.94831	7.48613e-07	1.10187e-05	electron transporter
CNAG_01179	1836.37	-0.980641	0.240156	-4.08334	4.4393e-05	0.000371064	RPA42
CNAG_01215	847.012	-0.980343	0.192972	-5.08022	3.76993e-07	6.01204e-06	conserved hypothetical protein
CNAG_03810	2285.89	-0.979442	0.2083	-4.70207	2.57537e-06	3.15287e-05	mitochondrial ribosomal protein L23
CNAG_01629	788.55	-0.979372	0.21035	-4.65592	3.22545e-06	3.80896e-05	conserved hypothetical protein
CNAG_05229	320.975	-0.976708	0.399944	-2.44211	0.0146017	0.0465921	stomatin family protein
CNAG_01609	972.176	-0.976104	0.261408	-3.73403	0.000188439	0.00129276	cystathionine gamma-synthase
CNAG_00445	781.889	-0.975298	0.207169	-4.70774	2.50483e-06	3.08209e-05	HMG1
CNAG_00334	25811.7	-0.974846	0.260767	-3.73838	0.000185208	0.00127421	heat shock protein
CNAG_05712	6996.72	-0.974554	0.276198	-3.52846	0.000417989	0.00251785	6,7-dimethyl-8-ribityllumazine synthase
CNAG_03387	95.88	-0.974206	0.210929	-4.61864	3.86269e-06	4.45158e-05	conserved hypothetical protein
CNAG_00697	1675.83	-0.968545	0.104929	-9.23047	2.69459e-20	1.03132e-17	UDP-glucose epimerase
CNAG_01736	374.529	-0.968178	0.193843	-4.99465	5.89419e-07	8.83763e-06	predicted protein
CNAG_05907	2718.96	-0.966067	0.192846	-5.00952	5.45668e-07	8.26687e-06	pyruvate carboxylase
CNAG_02315	19785.2	-0.964474	0.256662	-3.75776	0.000171442	0.0011919	ubiquinol-cytochrome c reductase iron-sulfur subunit
CNAG_06032	317.088	-0.963854	0.180331	-5.34493	9.04522e-08	1.66962e-06	ADP-ribosylation factor-like protein 2
CNAG_01949	171.826	-0.963533	0.212504	-4.53419	5.78252e-06	6.33291e-05	L-iditol 2-dehydrogenase
CNAG_01593	1461.77	-0.962014	0.303763	-3.16698	0.0015403	0.00747235	rRNA binding protein
CNAG_03993	831.163	-0.960128	0.21137	-4.5424	5.56176e-06	6.11603e-05	EB1 domain-containing protein
CNAG_00329	3466.52	-0.959273	0.282049	-3.40109	0.000671178	0.00372297	conserved hypothetical protein
CNAG_00788	7327.51	-0.957385	0.196767	-4.86557	1.14126e-06	1.5778e-05	NADH dehydrogenase
CNAG_03509	2617.53	-0.951626	0.162999	-5.83822	5.27627e-09	1.38516e-07	pyruvate dehydrogenase protein X component
CNAG_07316	219.096	-0.950949	0.239778	-3.96596	7.31022e-05	0.000574701	alcohol dehydrogenase
CNAG_03724	1593.82	-0.947158	0.337544	-2.80602	0.00501569	0.0196838	nucleolar protein
CNAG_03636	1229.22	-0.944548	0.19318	-4.88946	1.01113e-06	1.41948e-05	DNA-directed RNA polymerase
CNAG_02482	1019.53	-0.944402	0.182898	-5.16355	2.42307e-07	4.05071e-06	conserved hypothetical protein
CNAG_00680	420.821	-0.94426	0.330693	-2.8554	0.00429831	0.017374	conserved hypothetical protein
CNAG_07817	257.815	-0.943223	0.251371	-3.75232	0.000175206	0.00121458	centromeric protein e
CNAG_03310	500.098	-0.942211	0.197615	-4.76792	1.86142e-06	2.39157e-05	nicotinamide N-methyltransferase
CNAG_02998	510.049	-0.941935	0.141681	-6.64826	2.96573e-11	1.3914e-09	nuclear protein
CNAG_00930	11792.3	-0.941448	0.176289	-5.34038	9.27529e-08	1.70759e-06	argininosuccinate synthase
CNAG_07549	495.41	-0.940276	0.296758	-3.1685	0.00153229	0.00744341	conserved hypothetical protein
CNAG_01915	2518.02	-0.939617	0.271088	-3.4661	0.000528072	0.00305015	ribonucleotide reductase subunit
CNAG_01974	1248.21	-0.939326	0.190509	-4.93061	8.19738e-07	1.18512e-05	50s ribosomal protein l36
CNAG_01103	1281.69	-0.939209	0.178903	-5.24982	1.52244e-07	2.65496e-06	zinc finger protein Sap62
CNAG_01145	567.867	-0.939191	0.329449	-2.8508	0.00436097	0.0175598	conserved hypothetical protein
CNAG_04257	3875.93	-0.938983	0.20405	-4.60172	4.19018e-06	4.76854e-05	conserved hypothetical protein
CNAG_01485	882.246	-0.938421	0.161029	-5.82765	5.62136e-09	1.46518e-07	D-lactate dehydrogenase cytochrome oxidoreductase protein
CNAG_03456	644.171	-0.937979	0.148837	-6.30207	2.93696e-10	1.06256e-08	conserved hypothetical protein
CNAG_02197	1189.44	-0.93685	0.247183	-3.79012	0.000150577	0.00107256	conserved hypothetical protein
CNAG_02687	1300.18	-0.935796	0.159226	-5.87714	4.1742e-09	1.12843e-07	conserved hypothetical protein
CNAG_02486	2990.56	-0.935736	0.130113	-7.19173	6.3976e-13	4.56112e-11	translation initiation factor
CNAG_05086	477.337	-0.934294	0.232479	-4.01884	5.84858e-05	0.000470995	chromosome 9 open reading frame 74
CNAG_03081	1046.52	-0.9326	0.267989	-3.48	0.000501414	0.0029217	RNA helicase
CNAG_01962	187.806	-0.932221	0.28989	-3.21578	0.00130092	0.00651008	COQ4
CNAG_01027	2627.81	-0.93192	0.19351	-4.81587	1.46562e-06	1.9628e-05	succinate-semialdehyde dehydrogenase
CNAG_05287	785.481	-0.93077	0.235455	-3.95308	7.71529e-05	0.000604586	conserved hypothetical protein
CNAG_12360	228.209	-0.92976	0.229609	-4.04932	5.13666e-05	0.000421125	#N/A
CNAG_06118	237.694	-0.929697	0.213366	-4.35728	1.31689e-05	0.000129236	conserved hypothetical protein
CNAG_07628	2828.43	-0.928543	0.270692	-3.43025	0.000603019	0.00339408	translation initiation factor eIF3c
CNAG_07309	676.839	-0.925826	0.172514	-5.36666	8.0209e-08	1.51896e-06	pelota
CNAG_06471	1489.99	-0.924918	0.18985	-4.87185	1.1056e-06	1.54022e-05	ribosomal protein S12
CNAG_02194	305.554	-0.922547	0.228895	-4.03043	5.5674e-05	0.000450346	AGC/NDR protein kinase
CNAG_04951	4641.22	-0.921306	0.201033	-4.58287	4.58639e-06	5.15491e-05	phospho-2-dehydro-3-deoxyheptonate aldolase
CNAG_02006	722.323	-0.919245	0.231349	-3.97341	7.08517e-05	0.000558822	deamidase
CNAG_00502	1667.92	-0.918376	0.264395	-3.47349	0.000513727	0.00297913	conserved hypothetical protein
CNAG_06400	14615.3	-0.916935	0.243432	-3.76671	0.000165416	0.00116061	plasma membrane H(+)-ATPase
CNAG_02128	3551.47	-0.915508	0.203284	-4.50359	6.68153e-06	7.18759e-05	conserved hypothetical protein
CNAG_02672	1323.49	-0.914666	0.201957	-4.52901	5.92615e-06	6.45134e-05	RNA binding protein
CNAG_02447	312.166	-0.913683	0.237795	-3.84232	0.000121879	0.000892554	conserved hypothetical protein
CNAG_06645	2049.06	-0.913251	0.165762	-5.50941	3.60044e-08	7.50212e-07	methylenetetrahydrofolate dehydrogenase
CNAG_03931	7600.79	-0.91297	0.132949	-6.86706	6.55362e-12	3.50426e-10	mitochondrial import receptor subunit tom40
CNAG_01993	72.9716	-0.911928	0.307943	-2.96135	0.00306294	0.0131176	conserved hypothetical protein
CNAG_00279	2627.47	-0.910992	0.233237	-3.90587	9.38889e-05	0.000715681	conserved hypothetical protein
CNAG_03148	500.343	-0.909685	0.286775	-3.17212	0.00151329	0.00737578	nuclear condensin complex protein
CNAG_01650	1676.75	-0.909508	0.150938	-6.02571	1.68374e-09	4.9976e-08	60s ribosomal protein l7
CNAG_03284	390.077	-0.906472	0.33414	-2.71285	0.0066707	0.024813	conserved hypothetical protein
CNAG_00854	1354.03	-0.906451	0.145686	-6.22193	4.91075e-10	1.66874e-08	C-8 sterol isomerase
CNAG_01033	470.178	-0.906236	0.195388	-4.63813	3.51579e-06	4.12136e-05	exosome 3'->5 exonuclease subunit ski4
CNAG_07908	1573.84	-0.905852	0.18322	-4.94407	7.65101e-07	1.11948e-05	aconitate hydratase
CNAG_04235	1189.15	-0.905692	0.179889	-5.03473	4.78525e-07	7.41968e-06	conserved hypothetical protein
CNAG_02069	224.713	-0.905359	0.307587	-2.94342	0.00324608	0.0137641	conserved hypothetical protein
CNAG_05918	46744.6	-0.904725	0.194402	-4.6539	3.25719e-06	3.83894e-05	F0F1 ATP synthase subunit beta
CNAG_00138	1430.75	-0.904631	0.144688	-6.25231	4.04429e-10	1.40048e-08	ubiquinone biosynthesis methyltransferase
CNAG_05241	1119.22	-0.903927	0.247711	-3.64912	0.000263142	0.00170321	U6 snRNA binding protein
CNAG_00055	1471.25	-0.902266	0.201309	-4.48199	7.39505e-06	7.85063e-05	conserved hypothetical protein
CNAG_01171	546.634	-0.901896	0.300018	-3.00614	0.00264588	0.0115909	conserved hypothetical protein
CNAG_06716	2036.01	-0.901192	0.223948	-4.02412	5.71885e-05	0.000461832	conserved hypothetical protein
CNAG_01451	1622.86	-0.900835	0.285183	-3.15879	0.00158424	0.00763966	predicted protein
CNAG_06963	511.461	-0.900196	0.21697	-4.14894	3.34017e-05	0.000290547	sugar transporter
CNAG_07576	1133.59	-0.897218	0.306929	-2.92321	0.00346444	0.0145291	predicted protein
CNAG_01321	10600.9	-0.896688	0.331243	-2.70704	0.00678859	0.0251409	acyl carrier protein
CNAG_04680	842.356	-0.89607	0.241679	-3.70768	0.000209164	0.00141574	conserved hypothetical protein
CNAG_02212	6783.92	-0.895768	0.183815	-4.87319	1.09809e-06	1.53269e-05	eukaryotic translation initiation factor 3 110 kda subunit
CNAG_02485	13673.7	-0.895212	0.298276	-3.00129	0.0026884	0.0117488	ATP synthase gamma chain
CNAG_04620	664.078	-0.895133	0.206176	-4.34159	1.41457e-05	0.000137708	conserved hypothetical protein
CNAG_07957	1034.05	-0.892045	0.33886	-2.63249	0.00847612	0.0300235	#N/A
CNAG_02041	223.169	-0.891627	0.196805	-4.53052	5.884e-06	6.4247e-05	conserved hypothetical protein
CNAG_02064	611.986	-0.891491	0.118498	-7.52327	5.34226e-14	4.98063e-12	helicase
CNAG_07884	4129.25	-0.890884	0.242761	-3.66979	0.000242746	0.00159318	conserved hypothetical protein
CNAG_06919	4357.46	-0.890258	0.208836	-4.26296	2.01738e-05	0.000188082	methyltransferase
CNAG_03787	9206.01	-0.889228	0.217141	-4.09517	4.21862e-05	0.000356719	alpha tubulin
CNAG_06729	557.58	-0.88886	0.25519	-3.48313	0.000495579	0.00289932	conserved hypothetical protein
CNAG_06756	857.334	-0.888346	0.272736	-3.25716	0.00112533	0.00576703	pre-rRNA-processing protein ESF2
CNAG_06421	3467.01	-0.887464	0.2119	-4.18813	2.81258e-05	0.000252507	acetolactate synthase
CNAG_03205	893.607	-0.886187	0.284076	-3.11954	0.00181134	0.00853114	ATP-dependent RNA helicase ROK1
CNAG_06608	756.015	-0.885655	0.282134	-3.13913	0.00169452	0.00809098	conserved hypothetical protein
CNAG_03789	1792.54	-0.885644	0.215382	-4.11198	3.92289e-05	0.000335972	chromosome 1 open reading frame 33
CNAG_01991	9498.05	-0.885258	0.3047	-2.90534	0.00366852	0.0152287	cytochrome c oxidase subunit V
CNAG_04090	1192.26	-0.88495	0.284868	-3.10653	0.00189298	0.00885256	activating transcription factor 2
CNAG_03589	1869.29	-0.884187	0.175812	-5.02916	4.92641e-07	7.57397e-06	adrenodoxin-type ferredoxin
CNAG_01877	3650.35	-0.882836	0.255932	-3.44949	0.000561638	0.00322355	GMP synthase
CNAG_05892	2188.89	-0.88203	0.207908	-4.2424	2.21139e-05	0.000204076	phosphoglycerate mutase
CNAG_02366	346.304	-0.881878	0.200763	-4.39264	1.11981e-05	0.000112321	4-aminobutyrate aminotransferase
CNAG_00669	853.651	-0.880599	0.191896	-4.58895	4.45482e-06	5.01478e-05	conserved hypothetical protein
CNAG_00510	1261.92	-0.880405	0.192701	-4.56877	4.90595e-06	5.45506e-05	prefoldin subunit 2
CNAG_03301	3633.94	-0.879316	0.24968	-3.52178	0.000428667	0.00256354	mitochondrial import inner membrane translocase subunit TIM13
CNAG_04332	641.753	-0.876789	0.240177	-3.6506	0.000261628	0.00169569	60s ribosomal protein l31
CNAG_04935	814.391	-0.875459	0.182792	-4.78938	1.673e-06	2.1842e-05	conserved hypothetical protein
CNAG_04844	7419.95	-0.875451	0.187089	-4.67933	2.87808e-06	3.44801e-05	mitochondrial import receptor subunit tom22
CNAG_02316	2443.18	-0.875014	0.18275	-4.78803	1.68427e-06	2.19434e-05	conserved hypothetical protein
CNAG_04045	1463.03	-0.874234	0.202802	-4.31078	1.62677e-05	0.000155452	conserved hypothetical protein
CNAG_07473	2460.21	-0.874198	0.120289	-7.26748	3.66264e-13	2.74585e-11	valine-tRNA ligase
CNAG_06748	753.352	-0.874118	0.288545	-3.0294	0.0024504	0.0108854	U3 snoRNP-associated protein Utp7
CNAG_02677	1794.25	-0.873803	0.124361	-7.02634	2.12018e-12	1.26377e-10	cytoplasmic protein
CNAG_05125	2242.4	-0.873749	0.204948	-4.26328	2.01451e-05	0.000188055	diphosphomevalonate decarboxylase
CNAG_06891	695.473	-0.873653	0.207458	-4.21122	2.53993e-05	0.000230017	conserved hypothetical protein
CNAG_05239	535.907	-0.871795	0.190913	-4.56645	4.96048e-06	5.5017e-05	cytoplasmic protein
CNAG_06392	929.325	-0.871482	0.235286	-3.70392	0.000212293	0.00143076	conserved hypothetical protein
CNAG_04790	555.587	-0.871337	0.18262	-4.77133	1.83018e-06	2.35976e-05	conserved hypothetical protein
CNAG_00781	1120.86	-0.870818	0.251443	-3.46328	0.000533637	0.00307972	conserved hypothetical protein
CNAG_06412	1024.05	-0.870632	0.181176	-4.80546	1.544e-06	2.04959e-05	conserved hypothetical protein
CNAG_04494	1679.99	-0.870335	0.182283	-4.77464	1.80033e-06	2.32954e-05	U1 small nuclear ribonucleoprotein
CNAG_04156	2278.22	-0.869153	0.172436	-5.04042	4.645e-07	7.27984e-06	homoserine kinase
CNAG_04287	1880.58	-0.868395	0.221042	-3.92865	8.54251e-05	0.00065946	mitochondrial import inner membrane translocase subunit
CNAG_00236	252.2	-0.867765	0.277194	-3.13053	0.00174488	0.0082717	8-amino-7-oxononanoatesynthase
CNAG_07691	33.5392	-0.867456	0.336645	-2.57677	0.00997281	0.0344033	hypothetical protein
CNAG_02783	842.815	-0.867423	0.115791	-7.49129	6.81987e-14	5.97519e-12	conserved hypothetical protein
CNAG_05270	590.106	-0.866436	0.263452	-3.28878	0.00100622	0.00525587	pseudouridine synthase
CNAG_00462	1463.36	-0.866119	0.153891	-5.62814	1.82165e-08	4.19209e-07	oxidoreductase
CNAG_05854	603.126	-0.862754	0.178404	-4.83596	1.32502e-06	1.7975e-05	conserved hypothetical protein
CNAG_01089	771.183	-0.861594	0.210933	-4.08468	4.41372e-05	0.000369351	conserved hypothetical protein
CNAG_04777	233.235	-0.861557	0.319999	-2.69237	0.00709459	0.0259647	S-adenosylmethionine-dependent methyltransferase
CNAG_03264	557.31	-0.861046	0.19853	-4.33711	1.4437e-05	0.000139981	conserved hypothetical protein
CNAG_01942	590.256	-0.859469	0.344285	-2.49639	0.0125466	0.0411426	hypothetical protein
CNAG_04290	3982.16	-0.857753	0.245822	-3.48933	0.000484228	0.00284435	conserved hypothetical protein
CNAG_02858	5420.14	-0.857397	0.252596	-3.39434	0.000687934	0.00380719	adenylosuccinate synthase
CNAG_00710	261.147	-0.855779	0.178305	-4.79953	1.59042e-06	2.09141e-05	glutamine synthetase
CNAG_06865	631.516	-0.854109	0.213606	-3.99852	6.3739e-05	0.000508235	conserved hypothetical protein
CNAG_06742	1366.52	-0.854036	0.146892	-5.81405	6.09793e-09	1.57596e-07	cytoplasmic protein
CNAG_05367	1728.3	-0.853999	0.213447	-4.00099	6.30789e-05	0.000503524	hypothetical protein
CNAG_06377	22435.3	-0.853929	0.281648	-3.0319	0.0024302	0.0108154	inorganic phosphate transporter
CNAG_01833	2985.63	-0.8537	0.184275	-4.63276	3.60822e-06	4.20448e-05	cap binding protein
CNAG_00413	1382.07	-0.853565	0.124997	-6.82867	8.57035e-12	4.48371e-10	nuclear protein
CNAG_05827	3250.28	-0.853544	0.154533	-5.52337	3.32553e-08	7.07112e-07	tRNA binding protein
CNAG_02136	2353.16	-0.853423	0.205312	-4.15671	3.22865e-05	0.000282197	conserved hypothetical protein
CNAG_01665	382.17	-0.851954	0.215881	-3.9464	7.93361e-05	0.000619468	conserved hypothetical protein
CNAG_02035	6084.94	-0.850842	0.234804	-3.62363	0.000290501	0.00184664	triose-phosphate isomerase
CNAG_06993	532.554	-0.850611	0.157578	-5.39804	6.73736e-08	1.29958e-06	conserved hypothetical protein
CNAG_01709	2417.47	-0.850214	0.172961	-4.91565	8.84879e-07	1.26421e-05	translation initiation factor
CNAG_03124	1148.65	-0.849821	0.336303	-2.52695	0.0115058	0.0383663	WD repeat protein
CNAG_04970	357.018	-0.849821	0.266225	-3.19211	0.00141237	0.00696796	conserved hypothetical protein
CNAG_07177	6483.6	-0.849571	0.231645	-3.66755	0.000244882	0.00160431	NADH-ubiquinone oxidoreductase kDa subunit
CNAG_04701	531.582	-0.848256	0.271309	-3.12653	0.00176882	0.00835796	predicted protein
CNAG_12934	45.9751	-0.847147	0.347683	-2.43655	0.0148281	0.0470873	#N/A
CNAG_02412	766.78	-0.846634	0.187564	-4.51384	6.3664e-06	6.87912e-05	rRNA-processing protein CGR1
CNAG_02709	1555.19	-0.846456	0.199631	-4.24011	2.23411e-05	0.000205651	mitochondrial ribosomal protein s19
CNAG_03055	846.724	-0.845621	0.237979	-3.55334	0.000380374	0.00232639	conserved hypothetical protein
CNAG_01822	1414.38	-0.843875	0.268311	-3.14514	0.0016601	0.00795796	conserved hypothetical protein
CNAG_07991	918.578	-0.843145	0.240704	-3.50283	0.000460351	0.00272168	#N/A
CNAG_02879	1580.94	-0.841445	0.195597	-4.30193	1.69313e-05	0.000160879	conserved hypothetical protein
CNAG_03720	324.667	-0.841349	0.176158	-4.7761	1.78731e-06	2.31681e-05	hydrolase
CNAG_02896	1121.75	-0.840199	0.164646	-5.10307	3.34182e-07	5.36462e-06	hydroxymethylglutaryl-CoA synthase
CNAG_01092	1602.52	-0.839797	0.105784	-7.93882	2.04114e-15	2.47386e-13	conserved hypothetical protein
CNAG_01644	564.892	-0.839396	0.218813	-3.83613	0.000124989	0.000909827	conserved hypothetical protein
CNAG_06795	1232.86	-0.83782	0.276837	-3.0264	0.00247482	0.0109611	conserved hypothetical protein
CNAG_04286	1934.23	-0.837672	0.192861	-4.34339	1.40299e-05	0.000136763	DNA-directed RNA polymerase I
CNAG_02266	6572.75	-0.837538	0.199885	-4.19011	2.78821e-05	0.000250628	NADH ubiqionone oxidoreductase chain B
CNAG_02553	86.3997	-0.835454	0.272301	-3.06812	0.0021541	0.00978426	short-chain dehydrogenase
CNAG_01222	2165.06	-0.835069	0.213753	-3.90669	9.35688e-05	0.00071399	conserved hypothetical protein
CNAG_05050	1073.79	-0.834855	0.177743	-4.69698	2.64031e-06	3.22153e-05	ARF GTPase activator
CNAG_05789	592.497	-0.83421	0.187134	-4.45781	8.28006e-06	8.63883e-05	conserved hypothetical protein
CNAG_03226	7623.26	-0.833175	0.224386	-3.71312	0.000204716	0.00139391	succinate dehydrogenase iron-sulfur subunit
CNAG_07382	2249.71	-0.832337	0.24137	-3.44839	0.000563935	0.00323418	conserved hypothetical protein
CNAG_01656	149.602	-0.832306	0.301746	-2.7583	0.0058103	0.0221936	conserved hypothetical protein
CNAG_07660	8188.68	-0.830384	0.191992	-4.32511	1.52457e-05	0.000147234	pyruvate dehydrogenase e1 component alpha subunit
CNAG_04340	1274.31	-0.828801	0.172682	-4.79958	1.59002e-06	2.09141e-05	conserved hypothetical protein
CNAG_04465	777.827	-0.828021	0.231285	-3.58009	0.000343482	0.00213487	small nuclear ribonucleoprotein
CNAG_01060	6669.76	-0.827903	0.252642	-3.27697	0.00104926	0.00545015	conserved hypothetical protein
CNAG_06414	119.983	-0.827105	0.250428	-3.30277	0.000957361	0.0050522	cytochrome c oxidase-assembly factor COX23
CNAG_02074	1187.38	-0.826947	0.214858	-3.84881	0.000118691	0.000874486	mitochondrial processing peptidase
CNAG_06663	6602.59	-0.826286	0.271261	-3.04609	0.00231835	0.0104068	conserved hypothetical protein
CNAG_00104	3162.93	-0.824941	0.15038	-5.48573	4.11774e-08	8.43498e-07	mRNA export factor elf1
CNAG_05320	112.859	-0.824881	0.25254	-3.26634	0.00108949	0.00563097	oxidoreductase family protein
CNAG_01981	1886.16	-0.824764	0.206138	-4.00104	6.3066e-05	0.000503524	sulfide:quinone oxidoreductase
CNAG_12954	28.3694	-0.823558	0.304665	-2.70316	0.00686832	0.0253664	#N/A
CNAG_06112	4188.98	-0.822203	0.16097	-5.1078	3.25924e-07	5.25525e-06	carbamoyl-phosphate synthase arginine-specific large chain
CNAG_03674	4475.15	-0.820453	0.110644	-7.41526	1.21385e-13	1.01461e-11	oxoglutarate dehydrogenase
CNAG_03766	812.775	-0.819464	0.227105	-3.60831	0.0003082	0.00195059	ankyrin repeat-containing protein
CNAG_02953	351.524	-0.818889	0.227349	-3.6019	0.000315895	0.00199409	tuberin
CNAG_03985	2854.96	-0.81826	0.307991	-2.65677	0.00788942	0.0283458	monothiol glutaredoxin-5
CNAG_02215	173.189	-0.818045	0.188646	-4.33641	1.44826e-05	0.000140236	transcriptional activator
CNAG_05647	834.563	-0.816773	0.200606	-4.07153	4.67062e-05	0.000388168	conserved hypothetical protein
CNAG_06206	1196.58	-0.816349	0.243303	-3.35528	0.000792843	0.00430586	ATP-dependent RNA helicase DBP9
CNAG_07904	619.124	-0.815667	0.291077	-2.80224	0.00507498	0.019895	conserved hypothetical protein
CNAG_04571	849.557	-0.815434	0.247221	-3.29841	0.000972356	0.00511278	rRNA (adenine-N6,N6-)-dimethyltransferase
CNAG_05653	447.984	-0.815129	0.214485	-3.80041	0.000144459	0.00103091	malate synthase
CNAG_03779	1533.67	-0.814764	0.191937	-4.24496	2.18637e-05	0.000202024	ribosomal protein L4
CNAG_03984	498.681	-0.814738	0.259653	-3.13779	0.00170227	0.00811718	conserved hypothetical protein
CNAG_07720	3389.13	-0.812872	0.270801	-3.00173	0.0026845	0.0117388	presequence translocated-associated motor subunit PAM17
CNAG_02082	222.933	-0.812837	0.263434	-3.08554	0.00203183	0.00936936	conserved hypothetical protein
CNAG_05388	201.699	-0.811478	0.27936	-2.90478	0.00367515	0.015237	DNA glycosylase
CNAG_06241	378.098	-0.811423	0.309934	-2.61805	0.00884332	0.0311288	acidic laccase
CNAG_03004	1025.7	-0.810391	0.218737	-3.70487	0.000211499	0.00142674	riboflavin synthase
CNAG_02995	2894.72	-0.809982	0.233461	-3.46945	0.000521522	0.00301711	RNA binding protein
CNAG_06406	1186.79	-0.808813	0.211989	-3.81535	0.000135988	0.000976216	conserved hypothetical protein
CNAG_05425	5168.23	-0.808206	0.199987	-4.0413	5.31561e-05	0.000433839	asparagine synthase
CNAG_00184	983.981	-0.807773	0.161934	-4.98828	6.09177e-07	9.07774e-06	cleavage/polyadenylation specificity factor
CNAG_04889	250.846	0.81111	0.220273	3.68229	0.000231148	0.00152949	conserved hypothetical protein
CNAG_00173	94.3642	0.811354	0.336394	2.41192	0.0158689	0.0496552	conserved hypothetical protein
CNAG_01861	936.281	0.811537	0.274935	2.95174	0.00315986	0.0134535	conserved hypothetical protein
CNAG_03110	462.587	0.811896	0.158377	5.12635	2.9541e-07	4.83834e-06	conserved hypothetical protein
CNAG_04247	46.3921	0.811926	0.283309	2.86587	0.00415868	0.0169327	conserved hypothetical protein
CNAG_02103	105.258	0.812257	0.252631	3.21519	0.00130358	0.00651159	conserved hypothetical protein
CNAG_08027	162.437	0.814046	0.212596	3.82908	0.000128622	0.000928838	#N/A
CNAG_03418	948.457	0.816065	0.302668	2.69624	0.00701269	0.0257817	Crm1-F1
CNAG_07337	141.654	0.817069	0.160042	5.10533	3.30224e-07	5.31281e-06	conserved hypothetical protein
CNAG_05352	766.383	0.81742	0.174394	4.6872	2.76964e-06	3.35122e-05	transporter protein
CNAG_03013	247.318	0.817592	0.270872	3.01837	0.00254136	0.0112209	small oligopeptide transporter
CNAG_06655	87.7344	0.820308	0.328133	2.49992	0.012422	0.0407824	GPI-anchor transamidase
CNAG_06617	253.167	0.820376	0.210513	3.89703	9.73814e-05	0.000737664	conserved hypothetical protein
CNAG_05990	70.0173	0.820485	0.280013	2.93017	0.00338775	0.0142651	predicted protein
CNAG_04350	316.827	0.821914	0.223108	3.68393	0.000229666	0.00152245	glycerophosphodiesterase
CNAG_02063	326.722	0.823233	0.250239	3.28978	0.00100265	0.00524403	conserved hypothetical protein
CNAG_04648	99.7741	0.824115	0.337707	2.44033	0.014674	0.0467613	conserved hypothetical protein
CNAG_00068	210.259	0.824537	0.298706	2.76036	0.00577372	0.0221316	specific RNA polymerase II transcription factor
CNAG_07805	1094.56	0.825568	0.149045	5.53907	3.04087e-08	6.52308e-07	insulin degrading enzyme
CNAG_05586	123.357	0.828683	0.271561	3.05155	0.00227663	0.0102449	conserved hypothetical protein
CNAG_07520	32.1871	0.832082	0.301482	2.75997	0.00578062	0.0221362	endopeptidase
CNAG_01044	343.441	0.834472	0.264903	3.1501	0.00163212	0.00785396	ceramidase
CNAG_13063	267.556	0.834604	0.199876	4.17562	2.97181e-05	0.000264533	#N/A
CNAG_06169	402.712	0.835207	0.296563	2.81629	0.00485812	0.0191377	R,R
CNAG_03664	812.447	0.840502	0.218537	3.84604	0.000120044	0.000883563	high-affinity nickel-transporter
CNAG_04213	278.266	0.841156	0.333009	2.52593	0.0115393	0.0384221	signal transducer
CNAG_04520	107.752	0.842458	0.232491	3.62362	0.000290506	0.00184664	D-aminoacylase
CNAG_01703	129.345	0.842594	0.239905	3.5122	0.000444409	0.00262957	conserved hypothetical protein
CNAG_04038	101.697	0.84502	0.21802	3.87589	0.000106237	0.000795632	MFS quinate transporter QutD
CNAG_01925	43.5317	0.845177	0.306882	2.75408	0.00588579	0.0224091	conserved hypothetical protein
CNAG_01654	101.968	0.845553	0.314019	2.69269	0.00708791	0.0259533	Cas34p
CNAG_02357	320.683	0.846493	0.158374	5.34491	9.04606e-08	1.66962e-06	STE/STE7 protein kinase
CNAG_00496	156.494	0.848838	0.256484	3.30952	0.000934575	0.00495714	conserved hypothetical protein
CNAG_02828	63.079	0.849134	0.297969	2.84974	0.00437546	0.0175889	conserved hypothetical protein
CNAG_06200	223.178	0.850499	0.197206	4.31274	1.61244e-05	0.000154285	conserved hypothetical protein
CNAG_03366	93.092	0.851513	0.280503	3.03566	0.00240007	0.0107046	conserved hypothetical protein
CNAG_02804	46.7078	0.851699	0.340518	2.50119	0.0123778	0.0406976	conserved hypothetical protein
CNAG_07333	875.927	0.851988	0.181567	4.69243	2.69984e-06	3.2722e-05	ubiquitin carboxyl-terminal hydrolase 2
CNAG_01112	510.725	0.852263	0.268046	3.17954	0.00147507	0.00722822	xenobiotic reductase
CNAG_00838	317.207	0.853561	0.264956	3.22152	0.00127514	0.00640387	conserved hypothetical protein
CNAG_02344	97.104	0.854318	0.329802	2.5904	0.00958646	0.033244	uracil phosphoribosyltransferase
CNAG_05260	1420.42	0.854808	0.254066	3.36452	0.000766776	0.00419248	glutamate decarboxylase
CNAG_13168	35.1194	0.856174	0.287777	2.97513	0.00292864	0.0126093	#N/A
CNAG_00925	43.5946	0.856716	0.295849	2.89579	0.00378205	0.015629	conserved hypothetical protein
CNAG_00305	8515.78	0.858053	0.26159	3.28015	0.00103754	0.00539311	chaperone activator
CNAG_03467	58.6162	0.858247	0.241515	3.5536	0.000379995	0.00232639	conserved hypothetical protein
CNAG_05545	198.761	0.859293	0.246482	3.48624	0.00048987	0.00287053	diadenosine 5',5'''-P1,P4-tetraphosphate asymmetrical hydrolase
CNAG_12217	111.703	0.860091	0.308814	2.78514	0.00535041	0.0207888	#N/A
CNAG_01567	107.777	0.860529	0.316438	2.71943	0.00653952	0.0244582	DUF1688 domain-containing protein
CNAG_06188	116.642	0.860653	0.197066	4.36733	1.25773e-05	0.000124948	conserved hypothetical protein
CNAG_05505	157.963	0.861107	0.354774	2.4272	0.015216	0.0480672	serine/threonine-protein phosphatase 2A activator 2
CNAG_07965	744.038	0.861211	0.26099	3.29979	0.00096757	0.00509498	#N/A
CNAG_06191	360.14	0.862168	0.250211	3.44576	0.000569453	0.00325555	conserved hypothetical protein
CNAG_02342	118.328	0.863362	0.255793	3.37523	0.000737531	0.00405391	conserved hypothetical protein
CNAG_04300	131.459	0.864283	0.326505	2.64707	0.00811921	0.028971	conserved hypothetical protein
CNAG_05676	34.1919	0.865498	0.323934	2.67184	0.0075437	0.027306	tyrosine aminotransferase
CNAG_07824	105.914	0.866003	0.26935	3.21515	0.00130375	0.00651159	conserved hypothetical protein
CNAG_06276	207.312	0.866037	0.270392	3.20289	0.00136054	0.00674425	conserved hypothetical protein
CNAG_02001	220.591	0.866655	0.321767	2.69343	0.00707216	0.0259348	inositol-polyphosphate 5-phosphatase
CNAG_05843	256.855	0.867613	0.263739	3.28966	0.00100309	0.00524403	translation initiation factor eIF-4E
CNAG_05574	122.053	0.868464	0.265299	3.27353	0.00106213	0.00550915	conserved hypothetical protein
CNAG_01352	189.466	0.869981	0.274698	3.16704	0.00153999	0.00747235	conserved hypothetical protein
CNAG_05697	65.9263	0.870498	0.317271	2.7437	0.00607507	0.0229734	conserved hypothetical protein
CNAG_01560	52.046	0.870876	0.282157	3.08649	0.00202531	0.00934523	conserved hypothetical protein
CNAG_01173	362.854	0.871023	0.288569	3.01843	0.00254091	0.0112209	conserved hypothetical protein
CNAG_04747	59.9816	0.871411	0.304541	2.86139	0.00421789	0.0171068	conserved hypothetical protein
CNAG_00682	497.355	0.873337	0.181608	4.8089	1.51764e-06	2.0213e-05	kinesin
CNAG_05470	145.677	0.873343	0.177804	4.91182	9.02354e-07	1.28162e-05	ABC transporter family protein
CNAG_00302	176.387	0.874084	0.279132	3.13143	0.00173955	0.0082518	conserved hypothetical protein
CNAG_01612	22.43	0.876747	0.314814	2.78497	0.00535329	0.0207888	CAMK/CAMKL/SNRK protein kinase
CNAG_05254	199.865	0.877171	0.320867	2.73375	0.00626169	0.0236055	UDP-galactose transporter
CNAG_06836	51.2007	0.879083	0.301429	2.91638	0.00354119	0.0147912	oxidoreductase
CNAG_04585	160.081	0.879876	0.284464	3.0931	0.00198076	0.00919799	conserved hypothetical protein
CNAG_06428	468.363	0.881282	0.272384	3.23543	0.00121458	0.00613362	conserved hypothetical protein
CNAG_07983	62.511	0.882685	0.279002	3.16372	0.00155767	0.00754154	#N/A
CNAG_05443	30.3357	0.883375	0.356024	2.48122	0.0130932	0.0427158	predicted protein
CNAG_05638	5066.43	0.884343	0.323601	2.73282	0.00627945	0.0236546	conserved hypothetical protein
CNAG_02027	207.162	0.884353	0.253427	3.48957	0.000483795	0.00284411	conserved hypothetical protein
CNAG_03618	335.684	0.88501	0.287388	3.0795	0.00207351	0.00950131	quinone oxidoreductase
CNAG_07344	60.8681	0.885097	0.316688	2.79486	0.00519222	0.0202906	ras guanyl-nucleotide exchange factor
CNAG_05773	250.563	0.886075	0.322779	2.74515	0.00604835	0.0228843	sulfur metabolite repression control protein
CNAG_01929	108.287	0.886428	0.318039	2.78716	0.00531718	0.0206883	conserved hypothetical protein
CNAG_00399	612.584	0.886599	0.169203	5.23986	1.60698e-07	2.789e-06	transformer-2-beta isoform 3
CNAG_03765	4556.02	0.887011	0.229565	3.86388	0.000111602	0.000829192	trehalose-phosphatase
CNAG_01466	228.259	0.890072	0.17828	4.99256	5.9584e-07	8.91553e-06	conserved hypothetical protein
CNAG_00264	801.054	0.89134	0.213464	4.1756	2.97199e-05	0.000264533	nuclease I
CNAG_03824	1953.89	0.892198	0.369367	2.41548	0.0157144	0.0493202	phosphate transport protein MIR1
CNAG_00644	308.206	0.893456	0.228256	3.91428	9.06745e-05	0.00069409	fatty acid desaturase
CNAG_01633	57.156	0.894254	0.320759	2.78794	0.00530452	0.0206501	conserved hypothetical protein
CNAG_13010	308.052	0.894372	0.305547	2.92712	0.00342118	0.0143891	#N/A
CNAG_07583	60.7536	0.895476	0.253582	3.5313	0.000413522	0.0024976	conserved hypothetical protein
CNAG_04246	57.9406	0.895675	0.3315	2.70188	0.0068948	0.0254255	conserved hypothetical protein
CNAG_07359	460.871	0.89925	0.138043	6.51427	7.30425e-11	3.1245e-09	atypical/ABC1 protein kinase
CNAG_03918	364.773	0.902726	0.195578	4.61568	3.91801e-06	4.50107e-05	conserved hypothetical protein
CNAG_03962	236.438	0.903206	0.252269	3.58033	0.000343161	0.0021347	mis5 protein
CNAG_04760	882.672	0.90358	0.273938	3.29849	0.000972078	0.00511278	cytoplasmic protein
CNAG_07883	198.173	0.903987	0.225594	4.00714	6.14586e-05	0.00049221	conserved hypothetical protein
CNAG_05180	160.844	0.905098	0.244124	3.70754	0.000209285	0.00141574	conserved hypothetical protein
CNAG_07911	70.049	0.905317	0.288344	3.13971	0.00169112	0.00808006	streptomycin biosynthesis protein StrI
CNAG_01095	263.182	0.90586	0.160243	5.65305	1.57627e-08	3.66218e-07	BEM46 family protein
CNAG_00401	100.796	0.906442	0.287831	3.14921	0.00163711	0.0078633	cell division cycle protein 91
CNAG_05735	49.9444	0.908065	0.292581	3.10363	0.0019116	0.00892815	hypothetical protein
CNAG_01794	134.693	0.908557	0.273758	3.31883	0.000903943	0.00481008	2-hydroxyacid dehydrogenase
CNAG_03161	202.65	0.908714	0.241417	3.76409	0.000167159	0.00116882	conserved hypothetical protein
CNAG_06512	238.845	0.909705	0.296384	3.06934	0.00214531	0.00975796	pirin domain-containing protein domain-containing protein
CNAG_05558	235.089	0.914062	0.285328	3.20355	0.00135745	0.00673353	CAMK/CAMKL protein kinase
CNAG_00782	158.686	0.915997	0.169211	5.41334	6.18606e-08	1.20603e-06	STE/STE20 protein kinase
CNAG_05835	631.147	0.91726	0.207288	4.42506	9.64158e-06	9.88908e-05	conserved hypothetical protein
CNAG_00634	258.88	0.917489	0.354245	2.58999	0.00959796	0.0332493	conserved hypothetical protein
CNAG_04411	152.972	0.918597	0.199921	4.5948	4.3317e-06	4.89996e-05	conserved hypothetical protein
CNAG_04834	79.9972	0.919498	0.29541	3.11262	0.00185435	0.00871112	MFS transporter
CNAG_03843	350.368	0.919637	0.191144	4.81122	1.50015e-06	2.00167e-05	other/NAK protein kinase
CNAG_03242	84.4049	0.919938	0.21301	4.31875	1.56919e-05	0.000150941	peroxisomal membrane protein
CNAG_02979	177.353	0.919948	0.26039	3.53297	0.000410923	0.00248697	conserved hypothetical protein
CNAG_02264	44.9474	0.922371	0.346158	2.66459	0.00770815	0.0278182	AFG1-family ATPase
CNAG_00975	132.482	0.923005	0.364036	2.53548	0.0112295	0.0376587	conserved hypothetical protein
CNAG_05256	260.163	0.923031	0.365059	2.52844	0.011457	0.0382708	catalase
CNAG_03808	345.404	0.923333	0.333125	2.77174	0.00557584	0.0215072	aromatic amino acid aminotransferase I
CNAG_02562	69.1662	0.924101	0.206362	4.47806	7.53229e-06	7.98467e-05	acyl-Coenzyme A dehydrogenase
CNAG_00407	677.599	0.92481	0.323149	2.86187	0.00421146	0.0171024	glyoxal oxidase
CNAG_07566	173.852	0.925468	0.222822	4.15339	3.27591e-05	0.000285641	GYP5
CNAG_05181	270.195	0.925584	0.295129	3.1362	0.00171151	0.00813185	white collar 1 protein
CNAG_01214	75.1645	0.926976	0.282507	3.28126	0.00103346	0.00537576	alpha-1,6-mannosyltransferase
CNAG_13053	23.5333	0.934552	0.383493	2.43695	0.0148119	0.0470749	#N/A
CNAG_05238	41.6035	0.936922	0.351774	2.66342	0.00773501	0.0278736	predicted protein
CNAG_06326	193.655	0.937902	0.219583	4.27129	1.94343e-05	0.000182828	conserved hypothetical protein
CNAG_04630	1423.44	0.938783	0.299296	3.13663	0.00170899	0.00812806	conserved hypothetical protein
CNAG_04835	143.86	0.939221	0.366222	2.56462	0.0103288	0.0353463	dihydrodipicolinate synthase DapA
CNAG_00070	428.199	0.939319	0.172758	5.43719	5.41262e-08	1.06712e-06	conserved hypothetical protein
CNAG_02542	592.859	0.941154	0.344261	2.73384	0.00626008	0.0236055	fructosamine kinase
CNAG_03587	89.1259	0.941935	0.297963	3.16125	0.00157092	0.00758774	DUF1339 domain-containing protein
CNAG_12060	51.4101	0.943264	0.389565	2.42133	0.015464	0.0486603	#N/A
CNAG_02684	402.811	0.943881	0.195458	4.82908	1.37163e-06	1.84713e-05	conserved hypothetical protein
CNAG_03607	205.065	0.944446	0.242553	3.89377	9.86972e-05	0.000746853	conserved hypothetical protein
CNAG_00766	180.367	0.944987	0.246013	3.84121	0.000122429	0.000895676	conserved hypothetical protein
CNAG_07972	182.143	0.94544	0.26636	3.54948	0.000385987	0.00235874	#N/A
CNAG_04151	411.821	0.945586	0.244318	3.87031	0.000108695	0.0008132	oxysterol-binding protein
CNAG_05838	270.029	0.946913	0.215005	4.40414	1.06203e-05	0.000107864	GTPase activating protein
CNAG_01611	126.06	0.947634	0.263528	3.59595	0.000323213	0.00203147	conserved hypothetical protein
CNAG_12944	44.6184	0.949259	0.334357	2.83906	0.00452465	0.0180678	#N/A
CNAG_01739	469.372	0.95011	0.19927	4.76794	1.86116e-06	2.39157e-05	conserved hypothetical protein
CNAG_04922	46.1529	0.950954	0.261616	3.63493	0.00027806	0.00178943	predicted protein
CNAG_06915	37.6965	0.952413	0.346646	2.74751	0.00600501	0.022744	conserved hypothetical protein
CNAG_03114	1921.92	0.95291	0.359031	2.65412	0.00795165	0.0285412	conserved hypothetical protein
CNAG_12628	26.5965	0.953185	0.319817	2.98041	0.00287864	0.0124456	#N/A
CNAG_01341	1748.57	0.953499	0.381367	2.50022	0.0124118	0.0407671	mannose-6-phosphate isomerase
CNAG_02848	99.3652	0.95406	0.284781	3.35016	0.000807657	0.00437651	conserved hypothetical protein
CNAG_01526	1440.43	0.958908	0.21205	4.52209	6.12324e-06	6.63609e-05	conserved hypothetical protein
CNAG_02452	32.9176	0.959413	0.369495	2.59655	0.00941649	0.0327804	conserved hypothetical protein
CNAG_01038	64.397	0.960485	0.34139	2.81345	0.00490126	0.0192868	conserved hypothetical protein
CNAG_04195	350.092	0.960583	0.234146	4.1025	4.08716e-05	0.000347218	O-methyltransferase
CNAG_02525	33.6581	0.965382	0.350331	2.75563	0.00585795	0.0223265	conserved hypothetical protein
CNAG_06652	55.5015	0.966574	0.2514	3.84476	0.000120669	0.00088572	allantoate permease
CNAG_06485	62.1415	0.967346	0.271431	3.56387	0.00036542	0.00225198	hexose transporter protein
CNAG_02665	46.4966	0.968149	0.339079	2.85524	0.0043005	0.017374	conserved hypothetical protein
CNAG_04254	47.3302	0.96908	0.270471	3.58293	0.000339759	0.00212079	conserved hypothetical protein
CNAG_02843	3637.62	0.969371	0.372895	2.59958	0.00933379	0.0325385	conserved hypothetical protein
CNAG_07600	60.7448	0.972647	0.313861	3.09897	0.00194192	0.00905505	beta-glucosidase
CNAG_07988	163.284	0.973048	0.234712	4.14572	3.38752e-05	0.000293612	#N/A
CNAG_02351	194.624	0.976951	0.332848	2.93512	0.00333413	0.0140637	conserved hypothetical protein
CNAG_06822	51.8103	0.977525	0.283566	3.44725	0.00056632	0.00324515	conserved hypothetical protein
CNAG_00778	443.86	0.97764	0.169782	5.7582	8.50138e-09	2.12447e-07	conserved hypothetical protein
CNAG_02233	157.542	0.978153	0.325724	3.00301	0.00267321	0.0116965	UVSB PI-3 kinase
CNAG_13140	32.9279	0.979634	0.344658	2.84234	0.00447839	0.0179234	#N/A
CNAG_00921	1186.25	0.979779	0.34013	2.8806	0.00396921	0.0162523	glutathione transferase
CNAG_05216	356.296	0.980088	0.173209	5.6584	1.52793e-08	3.57269e-07	CAMK/RAD53 protein kinase
CNAG_07642	36.4742	0.982229	0.319387	3.07536	0.00210249	0.00960985	conserved hypothetical protein
CNAG_00158	26.0279	0.98375	0.403379	2.43877	0.0147373	0.0469218	glycosyltransferase
CNAG_03504	63.3422	0.986759	0.244239	4.04014	5.34191e-05	0.000435497	conserved hypothetical protein
CNAG_01972	312.57	0.987587	0.209034	4.72453	2.30653e-06	2.87211e-05	C2H2 zinc finger protein Zas1A
CNAG_03154	340.814	0.990385	0.262504	3.77283	0.000161406	0.00113625	conserved hypothetical protein
CNAG_02511	275.208	0.993082	0.218644	4.54201	5.57205e-06	6.11603e-05	CMGC/MAPK/ERK protein kinase
CNAG_07458	92.1022	0.99539	0.257635	3.86356	0.000111745	0.000829192	hypothetical protein
CNAG_01658	140.919	0.995422	0.250334	3.97637	6.99741e-05	0.000555446	conserved hypothetical protein
CNAG_01041	26.365	0.995603	0.385263	2.58422	0.00975998	0.0337653	conserved hypothetical protein
CNAG_00299	128.152	0.997407	0.303379	3.28765	0.00101026	0.00527015	DNA repair protein RAD5
CNAG_04096	84.0753	1.0035	0.33282	3.01515	0.0025685	0.0112995	racemase
CNAG_02705	83.0894	1.00409	0.34363	2.92202	0.00347766	0.0145677	conserved hypothetical protein
CNAG_06570	40.0865	1.00428	0.259861	3.86468	0.000111234	0.000827938	conserved hypothetical protein
CNAG_02789	416.387	1.0073	0.271739	3.70689	0.00020982	0.00141804	nitrogen permease regulator 2
CNAG_02345	50.8287	1.0076	0.318982	3.1588	0.00158422	0.00763966	conserved hypothetical protein
CNAG_05833	17.2094	1.00761	0.373185	2.70003	0.00693336	0.0255417	allantoate transporter
CNAG_04991	416.913	1.0077	0.334523	3.01234	0.00259244	0.0113792	conserved hypothetical protein
CNAG_05738	35.2967	1.00798	0.362003	2.78445	0.00536194	0.0207957	hypothetical protein
CNAG_06105	31.6233	1.00998	0.385776	2.61803	0.0088438	0.0311288	conserved hypothetical protein
CNAG_02527	327.955	1.0101	0.277931	3.63435	0.000278688	0.00179062	multidrug transporter
CNAG_06658	192.09	1.01101	0.287636	3.51489	0.000439939	0.00261375	rhomboid family membrane protein
CNAG_02574	80.6867	1.01121	0.295065	3.42709	0.000610085	0.0034259	cofactor D
CNAG_05066	46.4436	1.01182	0.314219	3.22012	0.00128137	0.00643073	conserved hypothetical protein
CNAG_00454	20.1967	1.01226	0.372141	2.72011	0.00652608	0.0244444	predicted protein
CNAG_02073	201.055	1.0136	0.193041	5.25071	1.51512e-07	2.64855e-06	DNA binding protein
CNAG_03076	64.6742	1.01435	0.223765	4.53312	5.8119e-06	6.35551e-05	predicted protein
CNAG_05860	120.891	1.01551	0.226151	4.49043	7.10794e-06	7.60131e-05	sterol O-acyltransferase
CNAG_07449	48.7499	1.01657	0.315911	3.2179	0.00129133	0.00647622	amino acid transporter
CNAG_04582	57.408	1.01668	0.281558	3.61089	0.000305145	0.00193631	conserved hypothetical protein
CNAG_01913	17.7668	1.01787	0.41577	2.44816	0.0143588	0.0460191	conserved hypothetical protein
CNAG_05161	76.2537	1.01879	0.378769	2.68974	0.00715081	0.0260655	conserved hypothetical protein
CNAG_06758	259.825	1.01895	0.213951	4.76256	1.91154e-06	2.43445e-05	efflux protein
CNAG_04047	114.29	1.02119	0.236405	4.31968	1.56254e-05	0.0001505	conserved hypothetical protein
CNAG_02745	316.986	1.02123	0.273831	3.7294	0.000191934	0.00131426	conserved hypothetical protein
CNAG_06339	102.809	1.02157	0.235773	4.33286	1.47186e-05	0.000142332	conserved hypothetical protein
CNAG_06272	340.154	1.02182	0.184852	5.52777	3.24329e-08	6.91649e-07	conserved hypothetical protein
CNAG_01358	24.2214	1.02337	0.37024	2.76408	0.0057084	0.0219289	conserved hypothetical protein
CNAG_03233	134.761	1.02382	0.370574	2.76279	0.00573093	0.0219923	conserved hypothetical protein
CNAG_00936	539.514	1.02388	0.295912	3.46007	0.000540037	0.00310692	lipid particle protein
CNAG_02589	148.979	1.02767	0.199621	5.1481	2.63145e-07	4.35897e-06	conserved hypothetical protein
CNAG_00612	63.5194	1.02795	0.316336	3.24956	0.00115583	0.00588431	general RNA polymerase II transcription factor
CNAG_01191	124.581	1.03029	0.27052	3.80855	0.000139786	0.00100052	long-chain fatty acid transporter
CNAG_04198	401.158	1.03031	0.196071	5.25479	1.48195e-07	2.5968e-06	conserved hypothetical protein
CNAG_12292	22.0166	1.03225	0.31966	3.22921	0.00124134	0.00624708	#N/A
CNAG_07534	120.135	1.03361	0.245286	4.21391	2.50988e-05	0.000227579	conserved hypothetical protein
CNAG_06119	39.1068	1.03427	0.363529	2.84508	0.00443998	0.0177991	spermine transporter
CNAG_00515	166.469	1.0352	0.301583	3.43256	0.000597904	0.00337575	mannitol dehydrogenase
CNAG_04043	221.99	1.03567	0.381242	2.71656	0.00659648	0.0245746	DUF636 domain-containing protein
CNAG_03899	2561.7	1.03635	0.267308	3.87697	0.000105765	0.000793726	HSP 70 family protein
CNAG_00100	11400.3	1.0378	0.265409	3.91019	9.22247e-05	0.000704524	chaperone
CNAG_01866	133.982	1.0402	0.257181	4.04463	5.24064e-05	0.000428683	conserved hypothetical protein
CNAG_01947	81.2515	1.04111	0.194298	5.35835	8.39873e-08	1.57007e-06	2,4-dienoyl-CoA reductase
CNAG_05501	31.1357	1.0416	0.378651	2.75082	0.00594456	0.0225974	conserved hypothetical protein
CNAG_04737	1319.05	1.04276	0.296859	3.51262	0.000443704	0.00262896	DUF323 domain-containing protein
CNAG_00125	26.94	1.04356	0.316521	3.29696	0.000977373	0.00513545	Crg1
CNAG_06873	35.6816	1.04538	0.399409	2.61732	0.0088622	0.0311634	5-oxoprolinase
CNAG_02692	2400.56	1.04703	0.348972	3.00033	0.00269683	0.0117786	nitroreductase family protein
CNAG_07321	74.937	1.04774	0.219994	4.76256	1.91148e-06	2.43445e-05	conserved hypothetical protein
CNAG_06587	218.585	1.04988	0.258384	4.06325	4.83943e-05	0.000399459	cytoplasmic protein
CNAG_06787	17.7738	1.05049	0.37007	2.83862	0.00453096	0.0180678	metacaspase
CNAG_12425	21.1216	1.05171	0.386782	2.71914	0.00654529	0.0244582	#N/A
CNAG_00139	3097.18	1.05231	0.346988	3.03271	0.00242364	0.0107929	conserved hypothetical protein
CNAG_05113	366.003	1.05325	0.262826	4.00739	6.13931e-05	0.00049221	aldehyde dehydrogenase
CNAG_06051	292.836	1.05335	0.305581	3.44705	0.000566741	0.00324515	galactokinase
CNAG_01865	88.0504	1.05346	0.27028	3.89766	9.71277e-05	0.000736509	conserved hypothetical protein
CNAG_03238	70.6476	1.0537	0.350663	3.00486	0.002657	0.0116326	dioxygenase subfamily protein
CNAG_04902	475.127	1.05545	0.275115	3.83638	0.000124862	0.000909813	MMS2
CNAG_03162	1185.26	1.05609	0.314687	3.35601	0.00079075	0.00430092	vacuolar protein
CNAG_05932	9667.82	1.05726	0.345381	3.06114	0.00220492	0.00998394	peptidyl-prolyl cis-trans isomerase D
CNAG_06243	27.0278	1.05947	0.324857	3.26134	0.00110886	0.00570271	conserved hypothetical protein
CNAG_05870	30.4175	1.05963	0.347924	3.04557	0.00232243	0.0104187	conserved hypothetical protein
CNAG_06175	1199.47	1.05984	0.304511	3.48045	0.000500565	0.00291956	endopeptidase
CNAG_03714	93.8006	1.06097	0.409137	2.59319	0.00950898	0.0330384	microtubule motor protein
CNAG_04944	271.737	1.06172	0.223717	4.74585	2.07638e-06	2.63056e-05	conserved hypothetical protein
CNAG_04052	122.954	1.06233	0.330513	3.21419	0.00130812	0.00652893	ATP dependent DNA helicase
CNAG_07708	55.7248	1.06332	0.292691	3.6329	0.000280256	0.00179561	conserved hypothetical protein
CNAG_05264	331.698	1.06347	0.385131	2.76133	0.00575659	0.0220791	alpha-amylase AmyA
CNAG_06150	51490.6	1.06449	0.318698	3.34014	0.000837365	0.00450727	heat-shock protein 90
CNAG_04187	254.166	1.06856	0.240463	4.44376	8.84003e-06	9.17043e-05	GPI-anchored wall transfer protein 1
CNAG_00038	380.321	1.06867	0.20143	5.30538	1.12435e-07	2.01387e-06	alcohol dehydrogenase
CNAG_01384	36.6785	1.06938	0.313275	3.41353	0.000641262	0.00357612	bodown198
CNAG_01174	504.319	1.07033	0.258359	4.1428	3.4309e-05	0.000296146	DUF1212 family protein
CNAG_04898	32.1187	1.07058	0.360839	2.96691	0.00300811	0.012898	MFS transporter
CNAG_03572	1519.88	1.07169	0.421513	2.54249	0.0110067	0.0370902	opsin 1
CNAG_00889	23.8192	1.07194	0.418885	2.55902	0.0104968	0.035753	conserved hypothetical protein
CNAG_05675	60.5891	1.07307	0.289167	3.71088	0.000206538	0.00140368	mitochondrial protein
CNAG_06511	894.486	1.07367	0.367248	2.92356	0.00346056	0.0145212	conserved hypothetical protein
CNAG_01360	789.803	1.07457	0.192629	5.57845	2.42673e-08	5.34763e-07	pumilio domain-containing protein c
CNAG_03688	3046.65	1.07694	0.34189	3.14995	0.001633	0.00785396	conserved hypothetical protein
CNAG_07758	77.1245	1.07834	0.212416	5.07655	3.84348e-07	6.11593e-06	conserved hypothetical protein
CNAG_02071	501.216	1.07849	0.344866	3.12728	0.00176433	0.00834214	conserved hypothetical protein
CNAG_02591	453.829	1.07961	0.430067	2.51032	0.012062	0.0398524	hypothetical protein
CNAG_12776	67.4011	1.08225	0.263842	4.1019	4.09768e-05	0.000347705	#N/A
CNAG_06134	4465.53	1.08558	0.227467	4.7725	1.81957e-06	2.35025e-05	conserved hypothetical protein
CNAG_00253	93.9931	1.08609	0.343908	3.15808	0.00158811	0.00765323	rsec15
CNAG_12629	20.9994	1.08679	0.397232	2.7359	0.0062209	0.0234761	#N/A
CNAG_04407	105.3	1.08741	0.273804	3.97149	7.14241e-05	0.000562117	dynein intermediate chain
CNAG_01918	109.029	1.08761	0.356119	3.05406	0.00225766	0.0101784	cytoskeletal regulatory protein binding protein
CNAG_04388	3868.31	1.08783	0.317286	3.42855	0.000606806	0.00341012	mitochondrial superoxide dismutase Sod2
CNAG_02363	25.0163	1.08823	0.363038	2.99757	0.00272139	0.0118574	SCR1 protein
CNAG_12285	76.7596	1.08843	0.312133	3.48706	0.000488367	0.00286635	#N/A
CNAG_04836	129.878	1.09127	0.19134	5.7033	1.17513e-08	2.82031e-07	nuclear protein
CNAG_06801	127.037	1.09225	0.375949	2.90531	0.00366895	0.0152287	conserved hypothetical protein
CNAG_03060	54.9114	1.09229	0.341944	3.19436	0.00140141	0.00691856	multiple drug resistance protein
CNAG_03071	49.196	1.09271	0.29955	3.64785	0.000264446	0.00170786	conserved hypothetical protein
CNAG_00652	355.62	1.09415	0.218286	5.01246	5.37384e-07	8.17543e-06	conserved hypothetical protein
CNAG_06482	202.146	1.09605	0.249674	4.38993	1.13389e-05	0.000113565	amidase
CNAG_02797	341.927	1.09629	0.201064	5.45244	4.9683e-08	9.92569e-07	pria protein
CNAG_05032	50.9287	1.09633	0.344469	3.18267	0.00145924	0.00716513	conserved hypothetical protein
CNAG_02023	47.284	1.09775	0.381812	2.8751	0.00403898	0.0165008	conserved hypothetical protein
CNAG_05528	18.0749	1.09854	0.374837	2.93072	0.00338175	0.014248	conserved hypothetical protein
CNAG_06831	87.2545	1.09896	0.320242	3.43165	0.000599922	0.00338451	predicted protein
CNAG_06035	102.9	1.099	0.283455	3.87714	0.000105692	0.000793726	alcohol dehydrogenase
CNAG_00828	40.3335	1.1029	0.298209	3.69839	0.000216968	0.00145418	pathway-specific nitrogen regulator
CNAG_03318	51.8956	1.10555	0.319957	3.4553	0.000549671	0.00315985	conserved hypothetical protein
CNAG_06292	15.0359	1.10607	0.390492	2.8325	0.00461852	0.0183329	sugar transporter
CNAG_00390	142.767	1.10622	0.265577	4.16537	3.10851e-05	0.000273008	myotubularin
CNAG_02176	336.353	1.10804	0.240623	4.60486	4.12739e-06	4.70445e-05	conserved hypothetical protein
CNAG_04867	325.386	1.11155	0.301078	3.69189	0.000222593	0.00148504	vacuolar protein
CNAG_03669	418.323	1.11178	0.235612	4.71871	2.3734e-06	2.95032e-05	conserved hypothetical protein
CNAG_05410	192.503	1.1119	0.282706	3.93307	8.38681e-05	0.000648128	chromosome 17 open reading frame 39
CNAG_02488	29.7117	1.11237	0.297724	3.73625	0.000186781	0.0012826	methionyl-tRNA formyltransferase
CNAG_02374	57.9562	1.11371	0.30462	3.65606	0.000256122	0.00166743	conserved hypothetical protein
CNAG_04832	241.049	1.11399	0.305287	3.64901	0.000263257	0.00170321	signal transducer
CNAG_03404	58.9403	1.11399	0.37733	2.95231	0.0031541	0.0134368	conserved hypothetical protein
CNAG_05982	44.3926	1.1146	0.3048	3.65682	0.000255368	0.00166401	maltose porter
CNAG_00752	54.5197	1.11568	0.420481	2.65334	0.00797002	0.0285778	transducin family protein
CNAG_06564	288.018	1.11651	0.42054	2.65495	0.0079321	0.0284851	clathrin-coated vesicle protein
CNAG_02765	27.0147	1.11821	0.31813	3.51496	0.000439827	0.00261375	3-hydroxyisobutyrate dehydrogenase
CNAG_00870	55.4211	1.12081	0.351702	3.18681	0.0014385	0.00708244	predicted protein
CNAG_02512	238.217	1.12655	0.22382	5.03327	4.8219e-07	7.46061e-06	DNA repair protein rad16
CNAG_03204	205.279	1.12935	0.257664	4.38304	1.17037e-05	0.000116702	conserved hypothetical protein
CNAG_13110	56.1339	1.13106	0.332138	3.40541	0.000660659	0.00367302	#N/A
CNAG_04027	132.229	1.1317	0.442633	2.55675	0.0105655	0.0359219	conserved hypothetical protein
CNAG_05413	41.571	1.13419	0.374719	3.02679	0.00247168	0.0109598	conserved hypothetical protein
CNAG_03633	60.1223	1.13426	0.416802	2.72133	0.00650194	0.0243722	conserved hypothetical protein
CNAG_02159	55.3732	1.13447	0.341049	3.32641	0.00087973	0.00470397	predicted protein
CNAG_03709	115.023	1.13513	0.272033	4.17277	3.00924e-05	0.000266337	conserved hypothetical protein
CNAG_02964	198.455	1.13624	0.162764	6.9809	2.93302e-12	1.70631e-10	conserved hypothetical protein
CNAG_06727	60.3186	1.13652	0.227059	5.00538	5.57526e-07	8.42896e-06	conserved hypothetical protein
CNAG_01424	203.28	1.13681	0.18026	6.3065	2.85413e-10	1.04825e-08	conserved hypothetical protein
CNAG_05251	126.952	1.13805	0.370094	3.07503	0.00210478	0.0096143	conserved hypothetical protein
CNAG_05778	115.007	1.14112	0.210456	5.42212	5.88974e-08	1.15135e-06	WSC domain-containing protein
CNAG_04252	83.7177	1.14135	0.363142	3.14299	0.00167234	0.00800081	family with sequence similarity 116
CNAG_05294	354.739	1.14481	0.18993	6.02752	1.66498e-09	4.96218e-08	ubiquitin-protein ligase
CNAG_00285	121.556	1.1466	0.227692	5.03575	4.75977e-07	7.41179e-06	conserved hypothetical protein
CNAG_01960	60.2598	1.14763	0.320265	3.58339	0.000339164	0.00211997	efflux protein EncT
CNAG_12310	17.2702	1.14765	0.473855	2.42195	0.0154376	0.0486404	#N/A
CNAG_04649	43.9484	1.14782	0.284759	4.03086	5.5574e-05	0.000450038	L-A virus GAG protein N-acetyltransferase
CNAG_00015	99.4405	1.14859	0.24471	4.69367	2.68349e-06	3.25782e-05	conserved hypothetical protein
CNAG_12069	22.7285	1.14876	0.467222	2.45869	0.0139444	0.0449682	#N/A
CNAG_05317	183.751	1.14974	0.242948	4.73247	2.21803e-06	2.78095e-05	phytanoyl-CoA dioxygenase family protein
CNAG_02236	167.404	1.15197	0.442205	2.60506	0.00918595	0.0321155	serine/threonine-protein phosphatase 2A catalytic subunit beta isoform
CNAG_06018	59.9635	1.15234	0.341176	3.37757	0.000731305	0.00402852	aldehyde dehydrogenase
CNAG_00983	134.421	1.15454	0.252471	4.57296	4.80881e-06	5.36345e-05	conserved hypothetical protein
CNAG_06966	25.0589	1.15679	0.408879	2.82919	0.00466665	0.0184836	conserved hypothetical protein
CNAG_12290	15.199	1.1573	0.420971	2.74911	0.00597574	0.0226567	#N/A
CNAG_06521	27.5143	1.16202	0.376815	3.08379	0.00204385	0.00940093	receptor
CNAG_12913	84.3208	1.16347	0.471634	2.46689	0.0136291	0.0441474	#N/A
CNAG_01920	8922.71	1.16361	0.33128	3.51248	0.000443945	0.00262896	polyubiquitin
CNAG_02405	79.4889	1.16431	0.240984	4.83149	1.35513e-06	1.82829e-05	conserved hypothetical protein
CNAG_07619	129.205	1.16508	0.18787	6.20155	5.59107e-10	1.86506e-08	ABC-2 type transporter protein
CNAG_07997	25.3325	1.16662	0.385391	3.02712	0.00246899	0.0109546	#N/A
CNAG_04505	275.427	1.16887	0.259882	4.49772	6.8687e-06	7.37802e-05	guanine nucleotide-binding protein subunit alpha
CNAG_03412	328.728	1.17031	0.249836	4.68434	2.8087e-06	3.38721e-05	cytoplasmic protein
CNAG_00332	158.415	1.17201	0.258851	4.52775	5.96158e-06	6.48021e-05	conserved hypothetical protein
CNAG_02552	160.196	1.17212	0.213382	5.49308	3.94992e-08	8.14679e-07	transketolase
CNAG_05973	34.9413	1.17305	0.320199	3.66349	0.000248802	0.00162705	serine carboxypeptidase
CNAG_00039	281.733	1.17349	0.251197	4.67158	2.98891e-06	3.55152e-05	conserved hypothetical protein
CNAG_00192	224.549	1.17531	0.332813	3.53144	0.000413309	0.0024976	conserved hypothetical protein
CNAG_07670	12.8517	1.17587	0.474333	2.47899	0.0131754	0.0429264	predicted protein
CNAG_13111	21.9377	1.17709	0.469812	2.50545	0.0122295	0.0403324	#N/A
CNAG_04657	493.314	1.17721	0.275874	4.26719	1.97954e-05	0.000185745	short chain dehydrogenase
CNAG_05687	176.258	1.18124	0.420286	2.81055	0.00494568	0.0194405	conserved hypothetical protein
CNAG_07368	83.4556	1.18202	0.321145	3.68065	0.000232642	0.00153797	calcium activated cation channel
CNAG_06657	129.401	1.18356	0.248509	4.76265	1.91067e-06	2.43445e-05	conserved hypothetical protein
CNAG_02523	188.488	1.18433	0.285753	4.14461	3.40397e-05	0.000294687	conserved hypothetical protein
CNAG_02719	25.1735	1.18783	0.36424	3.26113	0.00110971	0.00570303	predicted protein
CNAG_04724	471.261	1.189	0.18095	6.57088	5.00181e-11	2.2592e-09	Ube3c protein
CNAG_06432	694.856	1.19076	0.294861	4.03837	5.38241e-05	0.000438308	ackA
CNAG_06935	482.941	1.19125	0.31049	3.83669	0.000124705	0.000909585	isochorismatase hydrolase
CNAG_03856	2202.11	1.19255	0.209136	5.70226	1.18232e-08	2.82824e-07	conserved hypothetical protein
CNAG_12968	11.1485	1.19321	0.472318	2.52628	0.0115279	0.0384193	#N/A
CNAG_04185	105.901	1.19619	0.336626	3.55348	0.000380164	0.00232639	conserved hypothetical protein
CNAG_04443	1679.34	1.19646	0.321054	3.72666	0.000194035	0.00132583	conserved hypothetical protein
CNAG_00546	348.204	1.19747	0.205558	5.82547	5.69532e-09	1.47915e-07	chitin synthase 6
CNAG_05529	87.1344	1.19768	0.30326	3.94935	7.83646e-05	0.00061342	conserved hypothetical protein
CNAG_01337	98.8343	1.19812	0.386529	3.09968	0.00193727	0.00904223	WD-repeat protein
CNAG_07663	20.7474	1.20073	0.450384	2.66601	0.00767575	0.0277288	conserved hypothetical protein
CNAG_04170	29.5296	1.203	0.44022	2.73273	0.00628123	0.0236546	WD domain-containing protein
CNAG_05582	38.9837	1.20353	0.46029	2.61473	0.00892981	0.0313708	conserved hypothetical protein
CNAG_12536	24.1662	1.20356	0.369834	3.25432	0.00113666	0.00580463	#N/A
CNAG_06870	35.5128	1.20449	0.420985	2.86113	0.00422128	0.017111	DUF1445 domain-containing protein
CNAG_05515	483.147	1.20494	0.288377	4.17835	2.93628e-05	0.00026264	conserved hypothetical protein
CNAG_06285	116.83	1.20705	0.328357	3.67602	0.000236901	0.00156046	predicted protein
CNAG_01465	22.7214	1.20929	0.444359	2.72143	0.00649992	0.0243722	5' flap endonuclease
CNAG_04920	154.78	1.20957	0.270648	4.46917	7.85235e-06	8.26372e-05	galactose transporter
CNAG_03999	247.403	1.21171	0.300127	4.03731	5.40676e-05	0.000439306	conserved hypothetical protein
CNAG_05279	13.7884	1.21289	0.47141	2.57289	0.0100853	0.0347254	conserved hypothetical protein
CNAG_00679	34.8608	1.22085	0.350156	3.48659	0.000489213	0.002869	conserved hypothetical protein
CNAG_03752	54.8168	1.22173	0.290193	4.21005	2.55315e-05	0.000230927	conserved hypothetical protein
CNAG_05588	340.352	1.22211	0.277372	4.40605	1.05275e-05	0.000107221	conserved hypothetical protein
CNAG_03320	851.513	1.22327	0.383438	3.19026	0.00142146	0.00700803	mannose-1-phosphate guanylyltransferase
CNAG_06483	151.082	1.22683	0.246947	4.968	6.76464e-07	9.99847e-06	conserved hypothetical protein
CNAG_03733	12.1774	1.22785	0.503774	2.4373	0.0147974	0.0470749	conserved hypothetical protein
CNAG_00897	1067.24	1.23151	0.245636	5.01354	5.34369e-07	8.16371e-06	glucosidase
CNAG_06578	19356.5	1.23513	0.361585	3.41587	0.000635792	0.00355106	conserved hypothetical protein
CNAG_04351	113.725	1.23933	0.329495	3.76131	0.000169028	0.00118046	methylmalonate-semialdehyde dehydrogenase
CNAG_03326	223.129	1.24052	0.303249	4.09077	4.2994e-05	0.000361867	chitin synthase 2
CNAG_02026	36.8697	1.24362	0.326077	3.81388	0.000136802	0.000981086	conserved hypothetical protein
CNAG_12683	12.3736	1.24368	0.459455	2.70686	0.00679232	0.0251409	#N/A
CNAG_00692	37.8367	1.24501	0.415256	2.99818	0.00271597	0.0118408	FAD dependent oxidoreductase
CNAG_07998	130.143	1.24665	0.259427	4.80539	1.54452e-06	2.04959e-05	#N/A
CNAG_01588	3812.9	1.24704	0.357234	3.49081	0.000481555	0.00283323	hypothetical protein
CNAG_07698	10.2415	1.248	0.4407	2.83187	0.00462769	0.0183593	predicted protein
CNAG_03687	68.7663	1.24847	0.26815	4.65585	3.22651e-06	3.80896e-05	conserved hypothetical protein
CNAG_01579	103.157	1.25389	0.418181	2.99843	0.00271375	0.0118383	vacuolar membrane-associated protein IML1
CNAG_00849	96.6621	1.2541	0.245134	5.11599	3.12106e-07	5.08723e-06	predicted protein
CNAG_00164	18.8113	1.25465	0.493321	2.54328	0.0109817	0.037023	conserved hypothetical protein
CNAG_00637	241.208	1.25574	0.300879	4.17355	2.99886e-05	0.000265948	cystathionine beta-synthase
CNAG_00283	114.933	1.26001	0.215483	5.84737	4.99401e-09	1.32542e-07	conserved hypothetical protein
CNAG_02152	108.533	1.26129	0.375389	3.35996	0.000779525	0.00425578	conserved hypothetical protein
CNAG_02479	20.2805	1.26191	0.347909	3.62713	0.000286591	0.00183136	monosaccharide transporter
CNAG_02284	81.6703	1.26246	0.302221	4.17728	2.95017e-05	0.000263558	branched-chain alpha-keto acid dehydrogenase E1-alpha subunit
CNAG_02531	79.2972	1.26344	0.270158	4.67667	2.91572e-06	3.48163e-05	CMGC/MAPK/ERK protein kinase
CNAG_03409	146.897	1.26402	0.328308	3.85009	0.000118073	0.000870816	Skn7
CNAG_00177	27.6235	1.26824	0.324345	3.91017	9.22314e-05	0.000704524	conserved hypothetical protein
CNAG_04060	28.7052	1.26862	0.402819	3.14936	0.00163631	0.0078633	conserved hypothetical protein
CNAG_12550	78.8779	1.27095	0.25972	4.89354	9.90388e-07	1.39847e-05	#N/A
CNAG_08019	136.44	1.27199	0.258156	4.92722	8.34075e-07	1.20345e-05	#N/A
CNAG_04017	3788.67	1.27217	0.293086	4.34061	1.4209e-05	0.000137954	protein-methionine-R-oxide reductase
CNAG_07643	12.339	1.27235	0.475249	2.67723	0.00742338	0.0269241	predicted protein
CNAG_04098	144.759	1.27418	0.193943	6.56986	5.03641e-11	2.26079e-09	xenobiotic-transporting ATPase
CNAG_00968	42.4483	1.27535	0.393089	3.24443	0.00117687	0.00597639	conserved hypothetical protein
CNAG_04333	50.9413	1.27696	0.37123	3.43979	0.000582155	0.00330737	conserved hypothetical protein
CNAG_06897	861.013	1.27865	0.326288	3.91878	8.89982e-05	0.000682695	conserved hypothetical protein
CNAG_06973	29.1269	1.27874	0.356394	3.58799	0.000333242	0.00208908	conserved hypothetical protein
CNAG_03385	453.324	1.28342	0.286911	4.47324	7.70431e-06	8.13145e-05	g1/s-specific cyclin pcl1
CNAG_04851	5141.81	1.28486	0.290087	4.42921	9.45796e-06	9.71444e-05	MMS2
CNAG_05411	528.718	1.28497	0.221576	5.79924	6.66169e-09	1.69916e-07	endoglucanase E-4
CNAG_01244	20.6305	1.28897	0.397356	3.24388	0.00117914	0.00597959	conserved hypothetical protein
CNAG_04841	61.9323	1.29037	0.355097	3.63384	0.000279231	0.00179062	transcriptional regulatory protein
CNAG_12311	20.3847	1.2907	0.362226	3.56325	0.000366291	0.00225543	#N/A
CNAG_07358	60.909	1.29211	0.28874	4.47501	7.64082e-06	8.08793e-05	hypothetical protein
CNAG_06901	117.098	1.29788	0.315883	4.10874	3.97818e-05	0.000338751	UDP-N-acetylglucosamine-dolichyl
CNAG_01473	37.9424	1.29799	0.25669	5.05665	4.26689e-07	6.73076e-06	conserved hypothetical protein
CNAG_01121	103.065	1.29908	0.330235	3.9338	8.36132e-05	0.000646846	conserved hypothetical protein
CNAG_06561	9.98176	1.29926	0.515477	2.5205	0.0117188	0.0388953	allantoate transporter
CNAG_00848	2760.97	1.29946	0.338837	3.83507	0.000125529	0.000912844	conserved hypothetical protein
CNAG_07507	82.7789	1.30337	0.339005	3.84469	0.000120703	0.00088572	protein kinase regulator
CNAG_01686	944.504	1.30419	0.27562	4.73185	2.2248e-06	2.78463e-05	ThiJ/PfpI
CNAG_00905	28.1844	1.3065	0.376414	3.47092	0.000518688	0.0030055	MFS transporter
CNAG_06302	32.0846	1.30892	0.404548	3.23552	0.00121422	0.00613362	PEP2
CNAG_03828	59.2339	1.3094	0.282829	4.62964	3.66297e-06	4.24158e-05	aromatic amino acid aminotransferase I
CNAG_01821	1207.15	1.30948	0.265092	4.93973	7.82327e-07	1.1401e-05	conserved hypothetical protein
CNAG_07555	159.862	1.31016	0.33422	3.92005	8.85323e-05	0.000680483	conserved hypothetical protein
CNAG_01102	2822.31	1.31088	0.438509	2.9894	0.00279522	0.0121282	oxidoreductase
CNAG_06411	37.6655	1.31115	0.262268	4.99926	5.75514e-07	8.68285e-06	mutanase
CNAG_00284	63.5615	1.31496	0.231083	5.69042	1.26726e-08	3.0116e-07	efflux protein EncT
CNAG_02164	413.187	1.32058	0.298525	4.42367	9.70367e-06	9.93875e-05	conserved hypothetical protein
CNAG_03392	105.726	1.32075	0.271216	4.86972	1.11754e-06	1.55387e-05	DNA supercoiling
CNAG_06331	48.1881	1.32239	0.273469	4.83561	1.32736e-06	1.7975e-05	conserved hypothetical protein
CNAG_06384	51.4607	1.32258	0.43537	3.03783	0.00238291	0.0106441	telomere maintenance protein
CNAG_05383	284.093	1.32302	0.281318	4.70293	2.56458e-06	3.14496e-05	conserved hypothetical protein
CNAG_03777	41.2546	1.32306	0.454298	2.91231	0.00358765	0.0149595	conserved hypothetical protein
CNAG_01417	565.307	1.32364	0.457691	2.892	0.00382799	0.0157986	conserved hypothetical protein
CNAG_03844	221.877	1.32628	0.192383	6.89396	5.42605e-12	2.94464e-10	nonselective cation channel
CNAG_06338	121.585	1.32919	0.212405	6.25781	3.9041e-10	1.36798e-08	ABC transporter PMR5
CNAG_00474	325.395	1.32989	0.396132	3.3572	0.000787367	0.00429537	conserved hypothetical protein
CNAG_00653	35.9486	1.33037	0.397864	3.34379	0.000826417	0.00446486	conserved hypothetical protein
CNAG_01431	41.3597	1.3321	0.3636	3.66364	0.000248653	0.00162705	conserved hypothetical protein
CNAG_06484	60.3296	1.3341	0.260133	5.12853	2.9201e-07	4.79345e-06	conserved hypothetical protein
CNAG_04979	23.5445	1.33729	0.417013	3.20684	0.00134202	0.00666157	conserved hypothetical protein
CNAG_00919	366.946	1.34139	0.245158	5.47151	4.46221e-08	9.03816e-07	carboxypeptidase D
CNAG_04862	85.0404	1.34654	0.44081	3.0547	0.00225285	0.0101693	glutamate synthase
CNAG_07596	53.7665	1.347	0.329152	4.09234	4.27037e-05	0.00035984	predicted protein
CNAG_02990	12852.1	1.34993	0.346201	3.89925	9.64917e-05	0.00073245	nuclear protein
CNAG_02556	40.2977	1.35045	0.277085	4.87377	1.0949e-06	1.53117e-05	phytanoyl-CoA dioxygenase family protein
CNAG_00404	116.213	1.35612	0.279254	4.85622	1.19648e-06	1.64166e-05	RING zinc finger protein
CNAG_01059	112.827	1.3564	0.216133	6.27578	3.47893e-10	1.24014e-08	vacuolar membrane protein
CNAG_05012	69.2664	1.35691	0.264471	5.13063	2.88771e-07	4.75101e-06	conserved hypothetical protein
CNAG_02601	35.056	1.35694	0.268168	5.06003	4.19187e-07	6.6268e-06	conserved hypothetical protein
CNAG_04461	10.6794	1.36194	0.506334	2.6898	0.00714945	0.0260655	DNA helicase
CNAG_06577	540.569	1.36728	0.323434	4.22737	2.36436e-05	0.000216	conserved hypothetical protein
CNAG_08020	42.622	1.3675	0.357864	3.82129	0.000132756	0.000954897	#N/A
CNAG_01760	17.0939	1.37095	0.506123	2.70873	0.00675412	0.0250336	conserved hypothetical protein
CNAG_04873	79.3542	1.37291	0.18583	7.38798	1.4908e-13	1.2181e-11	conserved hypothetical protein
CNAG_02500	13777	1.37443	0.263341	5.21922	1.7968e-07	3.09629e-06	calnexin
CNAG_05325	19.7156	1.37472	0.398342	3.45111	0.000558279	0.0032068	conserved hypothetical protein
CNAG_01758	30.4878	1.37537	0.365323	3.7648	0.000166684	0.00116663	polygalacturonase
CNAG_01040	20.7271	1.3791	0.330255	4.17587	2.96853e-05	0.000264533	carboxypeptidase D
CNAG_02524	59.9726	1.3795	0.30042	4.5919	4.39233e-06	4.95978e-05	conserved hypothetical protein
CNAG_06009	123.387	1.37952	0.320688	4.30174	1.69463e-05	0.000160879	cyclohydrolase
CNAG_03040	532.051	1.38087	0.390194	3.53892	0.000401774	0.00244494	transketolase
CNAG_01081	95.5221	1.3809	0.317632	4.34749	1.37702e-05	0.000134412	conserved hypothetical protein
CNAG_06282	164.74	1.38257	0.252087	5.48451	4.14613e-08	8.46928e-07	conserved hypothetical protein
CNAG_06759	334.849	1.38535	0.258455	5.36011	8.31713e-08	1.55882e-06	dehydrogenase
CNAG_03160	33.0651	1.39144	0.353528	3.93587	8.28963e-05	0.000643353	DNA cross-link repair protein pso2/snm1
CNAG_02459	78.6293	1.39361	0.426104	3.2706	0.00107321	0.00555869	atypical/ABC1 protein kinase
CNAG_06872	27.1482	1.39693	0.396882	3.51977	0.000431929	0.00257458	5-oxoprolinase
CNAG_12620	14.7496	1.39898	0.520177	2.68944	0.00715727	0.0260752	#N/A
CNAG_05220	21.7062	1.4027	0.38513	3.64215	0.000270368	0.00174301	phosphatidylinositol 3-kinase
CNAG_12013	14.9763	1.4028	0.559631	2.50665	0.0121882	0.0402143	#N/A
CNAG_01080	88.9067	1.40313	0.239936	5.84794	4.97688e-09	1.32542e-07	hydroxyacid oxidase
CNAG_06085	572.625	1.41547	0.25254	5.60493	2.08341e-08	4.73456e-07	secreted phospholipase B
CNAG_03113	1963.75	1.41806	0.363289	3.9034	9.48494e-05	0.000720736	trehalose synthase
CNAG_07347	28467.9	1.43407	0.384831	3.72648	0.000194171	0.00132583	heat shock protein
CNAG_06524	19.3218	1.43803	0.388537	3.70113	0.000214644	0.0014426	conserved hypothetical protein
CNAG_04934	928.264	1.44033	0.241107	5.97383	2.31749e-09	6.71426e-08	conserved hypothetical protein
CNAG_06576	30954.8	1.44079	0.536354	2.68626	0.00722564	0.0262987	allergen
CNAG_00313	50.3551	1.44174	0.288996	4.98879	6.07579e-07	9.07251e-06	conserved hypothetical protein
CNAG_06574	189.459	1.46425	0.332988	4.39729	1.09609e-05	0.000110597	antiphagocytic protein 1
CNAG_00871	37.6061	1.46963	0.34278	4.28738	1.80796e-05	0.000170924	conserved hypothetical protein
CNAG_05024	53.2034	1.47064	0.457181	3.21676	0.00129649	0.00649764	L-xylulose reductase
CNAG_05841	99.4453	1.47424	0.283173	5.20615	1.92798e-07	3.29114e-06	conserved hypothetical protein
CNAG_07961	8.99831	1.48202	0.606836	2.44221	0.0145977	0.0465921	#N/A
CNAG_01272	598.016	1.48365	0.280748	5.28463	1.25962e-07	2.2396e-06	hypothetical protein
CNAG_02505	445.839	1.48426	0.234832	6.32051	2.60706e-10	9.72232e-09	conserved hypothetical protein
CNAG_06785	28.9569	1.48598	0.483641	3.07249	0.00212279	0.00967227	kynurenine 3-monooxygenase
CNAG_07550	48.5751	1.48968	0.34676	4.29599	1.73915e-05	0.000164676	conserved hypothetical protein
CNAG_06453	6095.43	1.49451	0.430723	3.46978	0.000520879	0.00301579	conserved hypothetical protein
CNAG_03560	41.2411	1.50027	0.287148	5.22472	1.74422e-07	3.01281e-06	conserved hypothetical protein
CNAG_06074	276.012	1.50064	0.323947	4.63237	3.61508e-06	4.20448e-05	cytoplasmic protein
CNAG_12379	12.9652	1.50202	0.511018	2.93927	0.00328982	0.0139172	#N/A
CNAG_05412	30.2621	1.50205	0.387263	3.87862	0.000105049	0.000789984	predicted protein
CNAG_01671	34.1998	1.51279	0.44334	3.41224	0.000644306	0.00358759	acetyl/propionyl CoA carboxylase
CNAG_02192	11.0537	1.51311	0.57765	2.61943	0.00880775	0.031032	conserved hypothetical protein
CNAG_05592	4168.65	1.51596	0.169651	8.93578	4.04324e-19	1.2251e-16	calcium-transporting ATPase
CNAG_03642	12.4642	1.51849	0.591696	2.56633	0.010278	0.0352056	predicted protein
CNAG_02178	69.8183	1.52005	0.395967	3.83883	0.000123624	0.000902602	Cog3 protein
CNAG_02768	469.366	1.52093	0.379284	4.01001	6.0717e-05	0.000487344	conserved hypothetical protein
CNAG_03719	28.7331	1.52149	0.431136	3.52902	0.000417099	0.00251505	conserved hypothetical protein
CNAG_04652	1360.37	1.5267	0.386749	3.94751	7.89679e-05	0.000617478	enoyl reductase
CNAG_01750	29712.9	1.52724	0.33976	4.49506	6.95496e-06	7.45197e-05	chaperone
CNAG_06238	234.695	1.53458	0.381358	4.02399	5.7221e-05	0.000461832	conserved hypothetical protein
CNAG_00696	217.508	1.53776	0.180919	8.49973	1.90039e-17	3.73504e-15	alpha-mannosidase
CNAG_02440	1935.94	1.53792	0.185735	8.28019	1.22979e-16	1.98735e-14	cation-transporting ATPase
CNAG_00575	785.768	1.54141	0.39908	3.86241	0.000112274	0.000832269	catalase 3
CNAG_04029	20.2441	1.54171	0.417315	3.69436	0.000220444	0.00147341	cytochrome P450
CNAG_04635	559.469	1.54373	0.269083	5.73702	9.63589e-09	2.3673e-07	endopeptidase
CNAG_04199	30.5222	1.54637	0.319018	4.84727	1.25169e-06	1.70775e-05	conserved hypothetical protein
CNAG_06622	51.9758	1.54806	0.349278	4.43218	9.32853e-06	9.59506e-05	conserved hypothetical protein
CNAG_07687	26.5016	1.54894	0.31909	4.85425	1.20841e-06	1.6549e-05	conserved hypothetical protein
CNAG_00485	525.674	1.551	0.323663	4.792	1.65126e-06	2.1636e-05	conserved hypothetical protein
CNAG_06443	28490.3	1.55798	0.257138	6.05895	1.37011e-09	4.23977e-08	heat shock protein 70
CNAG_12739	6.59191	1.56366	0.611587	2.55673	0.0105661	0.0359219	#N/A
CNAG_03006	18.9854	1.56676	0.424637	3.68965	0.000224559	0.00149405	conserved hypothetical protein
CNAG_01562	2299.87	1.57029	0.602573	2.60598	0.00916116	0.0320515	conserved hypothetical protein
CNAG_03851	74.1199	1.5719	0.302822	5.19084	2.09353e-07	3.5241e-06	conserved hypothetical protein
CNAG_03115	75.3314	1.5726	0.327606	4.80027	1.58448e-06	2.09117e-05	conserved hypothetical protein
CNAG_06527	4.85814	1.5741	0.639436	2.46169	0.0138282	0.044673	trehalose transporter
CNAG_05962	64.2682	1.57478	0.396241	3.97431	7.05847e-05	0.00055732	conserved hypothetical protein
CNAG_04763	136.649	1.57671	0.349957	4.50545	6.62336e-06	7.13557e-05	dolichyl-phosphate-mannose-protein mannosyltransferase
CNAG_01936	36.5482	1.57673	0.308451	5.11178	3.19138e-07	5.16876e-06	sugar transporter
CNAG_04691	19.7503	1.58422	0.511661	3.09623	0.00196001	0.00911331	conserved hypothetical protein
CNAG_04326	157.668	1.58673	0.314951	5.03802	4.70375e-07	7.34027e-06	nad-dependent malic enzyme
CNAG_06021	1023.99	1.59194	0.216592	7.34994	1.9829e-13	1.58458e-11	rab GTPase activator
CNAG_05461	36.004	1.59258	0.334505	4.76101	1.92624e-06	2.44889e-05	cytochrome b2
CNAG_00045	208.056	1.59372	0.346856	4.59475	4.33261e-06	4.89996e-05	conserved hypothetical protein
CNAG_03143	26790.3	1.59373	0.509533	3.12782	0.00176109	0.00833224	conserved hypothetical protein
CNAG_02563	37.44	1.59406	0.451435	3.53108	0.000413862	0.0024976	delta DNA polymerase
CNAG_06220	8728.99	1.59533	0.401616	3.97229	7.11855e-05	0.000560846	allergen
CNAG_03896	13.5563	1.59802	0.615678	2.59554	0.00944426	0.0328606	conserved hypothetical protein
CNAG_01651	12.1493	1.60165	0.54515	2.938	0.00330341	0.0139584	glicosidase
CNAG_03974	1163.34	1.60609	0.340732	4.71365	2.43318e-06	3.00722e-05	conserved hypothetical protein
CNAG_12686	5.77957	1.60785	0.628453	2.55843	0.0105146	0.0357969	#N/A
CNAG_13118	17.7948	1.60912	0.392211	4.10268	4.08395e-05	0.000347218	#N/A
CNAG_04174	24.3162	1.61294	0.478737	3.36915	0.000753997	0.00412881	peroxisome assembly factor-2
CNAG_05016	13.9598	1.61386	0.50449	3.19899	0.00137909	0.00682229	conserved hypothetical protein
CNAG_04744	1044.52	1.61844	0.299186	5.4095	6.32023e-08	1.2289e-06	mannose-6-phosphate isomerase
CNAG_02427	362.598	1.61961	0.311423	5.20067	1.98576e-07	3.36607e-06	conserved hypothetical protein
CNAG_05288	35.6182	1.62007	0.351066	4.61471	3.93635e-06	4.51501e-05	conserved hypothetical protein
CNAG_02751	1438.11	1.62627	0.39359	4.1319	3.59777e-05	0.000309255	short-chain dehydrogenase
CNAG_04606	307.875	1.63026	0.306991	5.31045	1.09356e-07	1.96752e-06	conserved hypothetical protein
CNAG_06060	416.05	1.63125	0.26452	6.16682	6.96773e-10	2.29606e-08	conserved hypothetical protein
CNAG_00571	14.3123	1.6336	0.515052	3.17172	0.00151537	0.00737603	conserved hypothetical protein
CNAG_05757	13.8506	1.63551	0.47042	3.4767	0.000507622	0.00295078	conserved hypothetical protein
CNAG_03007	2888.27	1.63981	0.360527	4.54837	5.40632e-06	5.96582e-05	conserved hypothetical protein
CNAG_04954	331.742	1.64006	0.350026	4.68554	2.79228e-06	3.373e-05	conserved hypothetical protein
CNAG_00937	8.67911	1.66793	0.504894	3.30352	0.000954778	0.00504223	conserved hypothetical protein
CNAG_00162	777.287	1.67318	0.33482	4.99725	5.81533e-07	8.73741e-06	alternative oxidase
CNAG_01856	79.591	1.68063	0.300756	5.58802	2.29668e-08	5.12315e-07	conserved hypothetical protein
CNAG_02182	9178.87	1.68226	0.358045	4.69845	2.62142e-06	3.20386e-05	D-lactaldehyde dehydrogenase
CNAG_07456	5.61512	1.68824	0.688568	2.45181	0.0142142	0.0456561	predicted protein
CNAG_12951	35.9192	1.69372	0.27753	6.10282	1.04214e-09	3.34784e-08	#N/A
CNAG_05167	11779.2	1.69431	0.438128	3.86715	0.000110116	0.000822986	conserved hypothetical protein
CNAG_06346	105.427	1.70185	0.405508	4.19683	2.7068e-05	0.000243731	conserved hypothetical protein
CNAG_07943	655.597	1.70881	0.299476	5.70601	1.15656e-08	2.80086e-07	conserved hypothetical protein
CNAG_01048	6.90492	1.71079	0.630881	2.71175	0.00669296	0.0248703	conserved hypothetical protein
CNAG_01131	385.589	1.71602	0.256602	6.68749	2.27025e-11	1.11549e-09	conserved hypothetical protein
CNAG_04416	26.5439	1.71978	0.425004	4.04651	5.19859e-05	0.000425722	major facilitator superfamily transporter
CNAG_00091	4739.57	1.72117	0.653071	2.6355	0.00840127	0.0297874	conserved hypothetical protein
CNAG_04558	25.4093	1.72505	0.425889	4.05048	5.11136e-05	0.000419524	predicted protein
CNAG_00896	35.6337	1.72546	0.354489	4.86747	1.13038e-06	1.56574e-05	transcription factor
CNAG_12538	14.3833	1.72702	0.489665	3.52694	0.000420393	0.00252236	#N/A
CNAG_02230	1731.36	1.72712	0.276009	6.25747	3.91281e-10	1.36798e-08	phosphoketolase
CNAG_07538	809.916	1.73874	0.303055	5.73737	9.61601e-09	2.3673e-07	calcium ion transporter
CNAG_01751	1186.05	1.7389	0.441289	3.94051	8.13072e-05	0.000631694	conserved hypothetical protein
CNAG_01610	34.3616	1.73953	0.596015	2.91859	0.00351615	0.0146951	DigA protein
CNAG_05005	110.821	1.73986	0.621872	2.79778	0.00514545	0.0201604	other/ULK protein kinase
CNAG_05915	190.761	1.7406	0.37074	4.69494	2.66684e-06	3.24302e-05	hypothetical protein
CNAG_00132	72.5121	1.7436	0.288575	6.0421	1.52119e-09	4.62848e-08	conserved hypothetical protein
CNAG_03546	15.9773	1.74929	0.604088	2.89574	0.0037826	0.015629	predicted protein
CNAG_01446	40971.8	1.75107	0.518936	3.37434	0.000739932	0.00406404	hypothetical protein
CNAG_07707	20.9692	1.76063	0.44645	3.94363	8.02576e-05	0.000625545	glycoside hydrolase family 3 domain-containing protein
CNAG_07722	4.65859	1.76657	0.635926	2.77795	0.00547029	0.0211483	pumilio domain-containing protein c
CNAG_06823	8.86832	1.77389	0.548354	3.23493	0.00121673	0.00614021	conserved hypothetical protein
CNAG_04093	6.63646	1.77599	0.698773	2.54159	0.011035	0.0371684	conserved hypothetical protein
CNAG_03193	10.688	1.77824	0.651792	2.72823	0.0063675	0.02393	conserved hypothetical protein
CNAG_03346	89.9632	1.77876	0.317393	5.60428	2.09117e-08	4.73739e-07	conserved hypothetical protein
CNAG_05324	5.28972	1.7799	0.661283	2.69158	0.00711135	0.0259999	sugar transporter
CNAG_04201	11.9069	1.79114	0.533081	3.35998	0.000779473	0.00425578	conserved hypothetical protein
CNAG_07492	293.028	1.79482	0.456108	3.93509	8.31669e-05	0.000644765	conserved hypothetical protein
CNAG_07330	16.6023	1.8015	0.431523	4.17473	2.98336e-05	0.00026522	conserved hypothetical protein
CNAG_01090	163.427	1.8081	0.369633	4.89162	1.00009e-06	1.4067e-05	alpha/beta hydrolase fold
CNAG_04105	6313.6	1.8105	0.52684	3.43653	0.00058922	0.00333708	hypothetical protein
CNAG_03848	114.21	1.81064	0.323433	5.59817	2.16623e-08	4.881e-07	glutathione transferase
CNAG_04589	183.079	1.81134	0.253269	7.15184	8.56223e-13	5.87402e-11	conserved hypothetical protein
CNAG_03913	816.562	1.81381	0.415487	4.36551	1.26826e-05	0.000125651	conserved hypothetical protein
CNAG_04891	47.6498	1.81424	0.550963	3.29285	0.000991787	0.00519991	conserved hypothetical protein
CNAG_07335	75.6069	1.8227	0.511882	3.56078	0.000369759	0.00227294	L-cystine transporter
CNAG_06509	65.6015	1.83755	0.303894	6.04668	1.47858e-09	4.53682e-08	conserved hypothetical protein
CNAG_03058	12407.9	1.83791	0.537317	3.42053	0.00062499	0.0034961	Hmp1 protein
CNAG_12351	10.8829	1.83829	0.450371	4.08172	4.47046e-05	0.000372666	#N/A
CNAG_03461	162.889	1.84798	0.313821	5.88865	3.89353e-09	1.05648e-07	hypothetical protein
CNAG_03294	50.1984	1.85832	0.265651	6.99531	2.64666e-12	1.55214e-10	conserved hypothetical protein
CNAG_02217	93.8809	1.86323	0.29458	6.32506	2.53137e-10	9.5379e-09	chitin synthase 7
CNAG_06121	1795.24	1.8672	0.244765	7.62855	2.37414e-14	2.43165e-12	conserved hypothetical protein
CNAG_01506	31.8539	1.87906	0.343457	5.47103	4.47434e-08	9.03816e-07	conserved hypothetical protein
CNAG_13203	5.87632	1.89006	0.595903	3.17175	0.00151524	0.00737603	#N/A
CNAG_03176	2098.11	1.89317	0.209031	9.05688	1.34238e-19	4.77205e-17	endoplasmic oxidoreductin 1
CNAG_04137	13.0121	1.91091	0.549257	3.47908	0.000503143	0.00292943	conserved hypothetical protein
CNAG_00876	134.863	1.925	0.638017	3.01716	0.00255156	0.0112523	ferric-chelate reductase
CNAG_13120	20.8484	1.92543	0.454774	4.23382	2.29758e-05	0.000210694	#N/A
CNAG_13192	15.2236	1.93223	0.494784	3.9052	9.41479e-05	0.000716155	#N/A
CNAG_12349	6.18695	1.93481	0.677293	2.85668	0.00428095	0.0173143	#N/A
CNAG_00247	35.1331	1.94035	0.528843	3.66904	0.000243462	0.00159644	saccharopine dehydrogenase
CNAG_00476	8.29507	1.94156	0.582937	3.33066	0.000866405	0.00464639	conserved hypothetical protein
CNAG_12505	7.88441	1.94278	0.550793	3.52724	0.000419922	0.00252161	#N/A
CNAG_00054	392.176	1.95794	0.468404	4.18002	2.91485e-05	0.000261044	DUF1264 domain-containing protein
CNAG_00303	8.18356	1.96921	0.525687	3.74598	0.000179693	0.00123978	high-affinity nicotinic acid transporter
CNAG_05163	22.8291	1.97375	0.524809	3.76089	0.000169309	0.00118046	exoribonuclease II
CNAG_03988	10.001	1.97451	0.480247	4.11145	3.93185e-05	0.000335972	vacuolar amino acid transporter 2
CNAG_04280	41.0285	1.97603	0.358122	5.51776	3.43344e-08	7.23636e-07	conserved hypothetical protein
CNAG_00605	3088.97	1.97687	0.535871	3.68908	0.00022507	0.00149471	cytoplasmic protein
CNAG_01069	13.6869	1.98263	0.554431	3.57598	0.000348914	0.00216049	conserved hypothetical protein
CNAG_02225	30.5069	1.98907	0.456306	4.35908	1.30611e-05	0.000128525	cellulase
CNAG_05458	108.456	2.00081	0.240869	8.30664	9.84516e-17	1.62714e-14	endo-1,3(4)-beta-glucanase
CNAG_03759	406.976	2.0034	0.615557	3.25462	0.00113545	0.00580463	conidiation-specific protein 6
CNAG_03400	108.926	2.00472	0.290461	6.90186	5.13256e-12	2.82758e-10	oxidoreductase
CNAG_04553	17.5429	2.00699	0.447394	4.48595	7.25903e-06	7.74013e-05	conserved hypothetical protein
CNAG_04206	1182.27	2.01226	0.431012	4.66868	3.03144e-06	3.59619e-05	DUF636 domain-containing protein
CNAG_03084	297.045	2.04497	0.375901	5.44018	5.32261e-08	1.05754e-06	endoribonuclease L-PSP
CNAG_03677	999.662	2.08812	0.299535	6.97119	3.14271e-12	1.78545e-10	conserved hypothetical protein
CNAG_02701	15003.3	2.09267	0.415841	5.03239	4.84409e-07	7.46613e-06	conserved hypothetical protein
CNAG_03087	5.12587	2.09406	0.759312	2.75784	0.00581842	0.0221991	maltose permease
CNAG_07486	243.661	2.09961	0.196837	10.6668	1.45609e-26	1.76478e-23	conserved hypothetical protein
CNAG_07476	61.6453	2.10601	0.270725	7.77915	7.30147e-15	8.04489e-13	conserved hypothetical protein
CNAG_04059	29.9457	2.1192	0.506397	4.18485	2.85348e-05	0.000255864	conserved hypothetical protein
CNAG_07412	5.29581	2.11922	0.689439	3.07384	0.00211324	0.00964115	predicted protein
CNAG_07493	450.081	2.12544	0.374281	5.67875	1.35686e-08	3.20361e-07	conserved hypothetical protein
CNAG_12511	79.7004	2.12697	0.35218	6.03943	1.54661e-09	4.68623e-08	#N/A
CNAG_02466	42.6221	2.14825	0.36332	5.91284	3.36261e-09	9.40722e-08	conserved hypothetical protein
CNAG_06539	15.4644	2.16825	0.493422	4.3943	1.11128e-05	0.000111774	monocarboxylic acid transporter
CNAG_04675	792.273	2.17435	0.35638	6.10122	1.05259e-09	3.35721e-08	conserved hypothetical protein
CNAG_07745	899.653	2.19533	0.639327	3.43382	0.000595148	0.00336279	mannitol-1-phosphate dehydrogenase
CNAG_00864	4.11503	2.21267	0.697729	3.17124	0.00151792	0.00738347	myo-inositol transporter
CNAG_01743	816.165	2.21851	0.388956	5.70375	1.172e-08	2.82031e-07	conserved hypothetical protein
CNAG_04322	3756.8	2.23622	0.426694	5.2408	1.59882e-07	2.78148e-06	conserved hypothetical protein
CNAG_01348	1978.13	2.23783	0.41024	5.45493	4.89928e-08	9.81476e-07	conserved hypothetical protein
CNAG_12914	9.42687	2.2609	0.694534	3.25527	0.00113285	0.00579741	#N/A
CNAG_01796	89.2003	2.28871	0.384144	5.95796	2.55401e-09	7.34101e-08	conserved hypothetical protein
CNAG_05159	139.585	2.31246	0.271388	8.52087	1.58355e-17	3.29017e-15	hypothetical protein
CNAG_05299	30.7313	2.3201	0.530904	4.3701	1.2419e-05	0.000123544	oxidoreductase
CNAG_01367	9.93788	2.32086	0.962035	2.41245	0.0158458	0.0496256	conserved hypothetical protein
CNAG_12402	6.61649	2.33308	0.883831	2.63974	0.00829709	0.0294899	#N/A
CNAG_00097	20.1068	2.38131	0.484572	4.91426	8.91168e-07	1.2707e-05	ITR1
CNAG_02685	672.159	2.38277	0.444138	5.36493	8.09802e-08	1.52562e-06	conserved hypothetical protein
CNAG_02044	38.5305	2.45956	0.431685	5.69759	1.21516e-08	2.89727e-07	conserved hypothetical protein
CNAG_03556	6.52231	2.4683	0.850722	2.90141	0.00371484	0.015384	dimethylaniline monooxygenase
CNAG_02526	44.6953	2.48157	0.842057	2.94703	0.00320843	0.0136426	conserved hypothetical protein
CNAG_13051	26.7383	2.5019	0.591066	4.23286	2.30741e-05	0.000211328	#N/A
CNAG_13046	42.1091	2.5024	0.480111	5.21212	1.86691e-07	3.1944e-06	#N/A
CNAG_02934	68.6435	2.54158	0.333995	7.60962	2.74899e-14	2.77648e-12	conserved hypothetical protein
CNAG_06347	904.408	2.56865	0.257446	9.97743	1.91363e-23	1.54621e-20	conserved hypothetical protein
CNAG_04681	10.8605	2.60815	0.681028	3.82972	0.000128288	0.000928269	conserved hypothetical protein
CNAG_03782	14.5672	2.61687	0.663834	3.94205	8.07891e-05	0.000629013	conserved hypothetical protein
CNAG_02735	103.535	2.62213	0.389094	6.73907	1.59406e-11	8.10631e-10	hypothetical protein
CNAG_00419	5.9884	2.63127	0.56807	4.63194	3.6225e-06	4.20448e-05	conserved hypothetical protein
CNAG_07802	81.2353	2.63468	0.39411	6.68513	2.30719e-11	1.11853e-09	class III aminotransferase
CNAG_06623	405.146	2.65209	0.292919	9.05401	1.37807e-19	4.77205e-17	myo-inositol oxygenase
CNAG_06396	418.547	2.67306	0.626737	4.26505	1.99862e-05	0.000186812	hypothetical protein
CNAG_07710	7.14386	2.73385	0.723871	3.7767	0.000158917	0.00112417	predicted protein
CNAG_02254	5.15437	2.74327	0.729606	3.75993	0.000169958	0.00118385	quinate permease
CNAG_05641	28.804	2.74476	0.965158	2.84384	0.00445728	0.0178488	conserved hypothetical protein
CNAG_02381	3.89536	2.74681	0.841057	3.26591	0.00109114	0.00563547	conserved hypothetical protein
CNAG_00699	178.245	2.75456	0.37732	7.30033	2.87062e-13	2.22076e-11	transmembrane receptor
CNAG_02226	201.812	2.80299	0.335083	8.36504	6.00937e-17	1.04048e-14	conserved hypothetical protein
CNAG_02102	12.194	2.86856	0.762701	3.76106	0.000169196	0.00118046	conserved hypothetical protein
CNAG_01954	815.292	2.93933	0.661369	4.44431	8.81741e-06	9.16003e-05	aldo/keto reductase
CNAG_01621	6758.41	2.95431	0.511154	5.77969	7.48366e-09	1.87659e-07	conserved hypothetical protein
CNAG_00867	8.1862	3.05153	0.687495	4.43862	9.05385e-06	9.36526e-05	myo-inositol transporter
CNAG_00588	88.9514	3.19801	0.880011	3.63405	0.000279003	0.00179062	conserved hypothetical protein
CNAG_05939	1032.98	3.5296	0.530016	6.65942	2.74919e-11	1.29819e-09	conserved hypothetical protein
CNAG_03230	5.04773	3.66827	1.25515	2.92258	0.00347142	0.01455	conserved hypothetical protein
CNAG_12262	1.99779	3.71226	1.43149	2.59329	0.00950632	0.0330384	#N/A
CNAG_12282	81.0462	3.72524	0.658356	5.6584	1.52788e-08	3.57269e-07	#N/A
CNAG_12289	2.0302	3.78311	1.33307	2.83789	0.00454133	0.0180956	#N/A
CNAG_00984	1426.9	3.83702	0.571581	6.71299	1.90679e-11	9.56287e-10	glucose and ribitol dehydrogenase protein
CNAG_06027	717.571	3.85748	0.745255	5.17605	2.26637e-07	3.79747e-06	aryl-alcohol dehydrogenase
CNAG_00932	1967.84	4.0177	0.745195	5.39147	6.98822e-08	1.3444e-06	conserved hypothetical protein
CNAG_00979	906.635	4.42632	1.23749	3.57684	0.000347771	0.002156	copper uptake transporter

## Sheet: WT37inVccr4_37in
	baseMean	log2FoldChange	lfcSE	stat	pvalue	padj
CNAG_10503	277.893	-6.78209	0.838052	-8.09268	5.8365e-16	6.56341e-15	#N/A
CNAG_13093	194.17	-6.77135	0.437652	-15.472	5.36229e-54	1.32663e-51	#N/A
CNAG_03002	185.272	-6.43131	0.81024	-7.93754	2.06237e-15	2.17119e-14	conserved hypothetical protein
CNAG_03408	1577.16	-6.27817	0.402369	-15.603	6.94461e-55	1.84082e-52	conserved hypothetical protein
CNAG_10005	1.64445	-6.08397	1.68017	-3.62104	0.000293426	0.00069891	#N/A
CNAG_07347	28467.9	-6.03277	0.38372	-15.7218	1.07206e-55	3.18273e-53	heat shock protein
CNAG_03566	9936.81	-5.9287	0.337364	-17.5736	3.92453e-69	2.2406e-66	conserved hypothetical protein
CNAG_04217	697.222	-5.88504	0.303258	-19.406	6.86265e-84	5.6594e-81	phosphoenolpyruvate carboxykinase
CNAG_01750	29712.9	-5.73052	0.338746	-16.9169	3.37912e-64	1.67199e-61	chaperone
CNAG_03873	3287.88	-5.72636	0.370709	-15.4471	7.89422e-54	1.89003e-51	conserved hypothetical protein
CNAG_06207	1510.08	-5.63705	0.549706	-10.2547	1.12768e-24	3.60759e-23	conserved hypothetical protein
CNAG_10067	1.9563	-5.6299	1.52439	-3.69321	0.000221442	0.00053693	#N/A
CNAG_10146	2.39714	-5.54377	1.44478	-3.83711	0.000124493	0.000315462	#N/A
CNAG_10066	2.13934	-5.37449	1.48144	-3.62787	0.000285768	0.000682203	#N/A
CNAG_07008	80.4958	-5.3616	0.432836	-12.3871	3.06787e-35	2.39681e-33	predicted protein
CNAG_02129	7306.06	-5.32786	0.376541	-14.1495	1.88059e-45	2.90787e-43	conserved hypothetical protein
CNAG_10043	1.45182	-5.13411	1.7229	-2.97993	0.00288316	0.00576788	#N/A
CNAG_01585	498.939	-5.11473	0.570107	-8.97154	2.92403e-19	5.08246e-18	conserved hypothetical protein
CNAG_04523	19.868	-4.996	0.72009	-6.93802	3.97622e-12	2.79201e-11	glyceraldehyde 3-phosphate dehydrogenase
CNAG_06404	3196.51	-4.98394	0.435695	-11.4391	2.66767e-30	1.48868e-28	conserved hypothetical protein
CNAG_07840	17.2508	-4.94494	0.562105	-8.79718	1.40291e-18	2.21071e-17	conserved hypothetical protein
CNAG_06109	2876.14	-4.93062	0.533403	-9.24371	2.38093e-20	4.68734e-19	conserved hypothetical protein
CNAG_07775	423.808	-4.85914	0.294784	-16.4838	4.79985e-61	1.97914e-58	conserved hypothetical protein
CNAG_00465	3669.77	-4.79674	0.373322	-12.8488	8.73493e-38	8.10383e-36	conserved hypothetical protein
CNAG_02864	2067.13	-4.789	0.21041	-22.7603	1.13407e-114	4.20854e-111	predicted protein
CNAG_04106	1353.25	-4.78172	0.527219	-9.0697	1.1935e-19	2.14483e-18	conserved hypothetical protein
CNAG_01753	5267.96	-4.72101	0.294893	-16.0093	1.10103e-57	3.89137e-55	conserved hypothetical protein
CNAG_00054	392.176	-4.66308	0.439274	-10.6154	2.52653e-26	1.00817e-24	DUF1264 domain-containing protein
CNAG_04163	1317.9	-4.65562	0.249638	-18.6495	1.27564e-77	9.46782e-75	conserved hypothetical protein
CNAG_10024	4.60431	-4.6219	0.91385	-5.05762	4.24528e-07	1.5385e-06	#N/A
CNAG_07939	2755.83	-4.61681	0.395859	-11.6628	1.9755e-31	1.18243e-29	predicted protein
CNAG_03347	8713.4	-4.58255	0.22754	-20.1395	3.32593e-90	4.11418e-87	chaperone
CNAG_06388	281.714	-4.57591	0.575032	-7.95766	1.75322e-15	1.86157e-14	conserved hypothetical protein
CNAG_01653	227.059	-4.54712	0.483603	-9.40257	5.32447e-21	1.13233e-19	cytokine inducing-glycoprotein
CNAG_06869	1.09647	-4.54389	1.76668	-2.57199	0.0101116	0.0182067	HPP family protein
CNAG_12219	1.46667	-4.53535	1.56624	-2.89569	0.00378327	0.00740687	#N/A
CNAG_01479	1823	-4.52454	0.348135	-12.9965	1.28077e-38	1.35798e-36	conserved hypothetical protein
CNAG_06800	3590.41	-4.50893	0.401727	-11.2239	3.11331e-29	1.56128e-27	conserved hypothetical protein
CNAG_06253	1367.92	-4.50306	0.305082	-14.7601	2.64755e-49	4.79271e-47	sugar transporter
CNAG_01052	4084.32	-4.48332	0.377273	-11.8835	1.44237e-32	9.55827e-31	conserved hypothetical protein
CNAG_02691	2619.05	-4.47352	0.320538	-13.9563	2.88061e-44	4.19213e-42	conserved hypothetical protein
CNAG_01954	815.292	-4.46384	0.640963	-6.96427	3.30117e-12	2.34238e-11	aldo/keto reductase
CNAG_01558	15442.7	-4.41608	0.425791	-10.3715	3.34298e-25	1.13295e-23	zinc-binding dehydrogenase
CNAG_10022	1.29434	-4.41383	1.51895	-2.90584	0.00366273	0.00718984	#N/A
CNAG_02701	15003.3	-4.38493	0.415068	-10.5644	4.35944e-26	1.67646e-24	conserved hypothetical protein
CNAG_06576	30954.8	-4.379	0.536158	-8.16737	3.1519e-16	3.684e-15	allergen
CNAG_04659	1931.72	-4.29965	0.296713	-14.4909	1.38297e-47	2.33281e-45	pyruvate decarboxylase
CNAG_06791	737.623	-4.29108	0.282033	-15.2148	2.81919e-52	6.15413e-50	conserved hypothetical protein
CNAG_01387	2161.02	-4.27619	0.23588	-18.1287	1.89196e-73	1.27656e-70	conserved hypothetical protein
CNAG_03142	16265.4	-4.27433	0.457922	-9.33419	1.01771e-20	2.09236e-19	conserved hypothetical protein
CNAG_05732	797.199	-4.27215	0.365985	-11.673	1.75091e-31	1.05652e-29	predicted protein
CNAG_13143	4.32256	-4.25633	0.81136	-5.24592	1.55503e-07	5.95841e-07	#N/A
CNAG_06106	12480.1	-4.24823	0.206836	-20.5391	9.624e-94	1.42859e-90	chaperone regulator
CNAG_00961	457.995	-4.2397	0.211699	-20.027	3.20298e-89	3.39608e-86	conserved hypothetical protein
CNAG_03771	8260.18	-4.23707	0.248284	-17.0654	2.68476e-65	1.42331e-62	DNA binding protein Ncp1
CNAG_11012	12.2928	-4.22506	0.878447	-4.80969	1.51162e-06	5.05599e-06	#N/A
CNAG_07807	24575.2	-4.18197	0.322954	-12.9491	2.37658e-38	2.48436e-36	histone H4
CNAG_02591	453.829	-4.17339	0.417417	-9.99814	1.55293e-23	4.45015e-22	hypothetical protein
CNAG_06298	124.742	-4.17274	0.286492	-14.5649	4.6935e-48	8.29408e-46	conserved hypothetical protein
CNAG_00814	7.13396	-4.15465	0.749766	-5.54127	3.00293e-08	1.27504e-07	conserved hypothetical protein
CNAG_02499	34.1479	-4.13312	0.437056	-9.45673	3.17726e-21	6.87511e-20	predicted protein
CNAG_03082	10.8755	-4.12885	0.643449	-6.41674	1.39222e-10	7.93021e-10	cupin domain-containing protein
CNAG_03572	1519.88	-4.11586	0.41847	-9.83549	7.91827e-23	2.08402e-21	opsin 1
CNAG_07319	1383.35	-4.08938	0.283829	-14.4079	4.61378e-47	7.44423e-45	conserved hypothetical protein
CNAG_00091	4739.57	-4.07297	0.651857	-6.24826	4.15044e-10	2.21456e-09	conserved hypothetical protein
CNAG_06075	8619.06	-4.04704	0.401181	-10.0878	6.25396e-24	1.85668e-22	conserved hypothetical protein
CNAG_05167	11779.2	-4.02616	0.43738	-9.20518	3.41111e-20	6.54193e-19	conserved hypothetical protein
CNAG_02673	4023.17	-3.98688	0.437145	-9.12028	7.4932e-20	1.39735e-18	NAD dependent epimerase/dehydratase family protein
CNAG_00995	1615.51	-3.98376	0.404007	-9.86062	6.16679e-23	1.65833e-21	conserved hypothetical protein
CNAG_07557	3027.77	-3.97194	0.266337	-14.9132	2.70287e-50	5.27914e-48	ATP-binding cassette transporter
CNAG_02070	2923.99	-3.96724	0.387994	-10.225	1.53204e-24	4.83865e-23	conserved hypothetical protein
CNAG_00686	9990.18	-3.95166	0.351343	-11.2473	2.38759e-29	1.21375e-27	conserved hypothetical protein
CNAG_01102	2822.31	-3.91679	0.436366	-8.97593	2.80963e-19	4.90661e-18	oxidoreductase
CNAG_10052	3.19705	-3.85953	0.903202	-4.27317	1.92717e-05	5.50769e-05	#N/A
CNAG_07950	2.65646	-3.82734	1.1722	-3.26509	0.00109428	0.00237001	#N/A
CNAG_02986	1321.27	-3.82293	0.361063	-10.588	3.38787e-26	1.32341e-24	phosphoribosyl-ATP diphosphatase
CNAG_07858	13.0162	-3.82282	0.569483	-6.7128	1.90923e-11	1.20872e-10	predicted protein
CNAG_07492	293.028	-3.815	0.43808	-8.70845	3.08052e-18	4.64707e-17	conserved hypothetical protein
CNAG_12282	81.0462	-3.8138	0.413602	-9.22096	2.94444e-20	5.70591e-19	#N/A
CNAG_01417	565.307	-3.80155	0.449169	-8.46353	2.59407e-17	3.50696e-16	conserved hypothetical protein
CNAG_04076	421.13	-3.75435	0.420004	-8.93884	3.93277e-19	6.67902e-18	predicted protein
CNAG_07009	2151.55	-3.7524	0.16443	-22.8207	2.85637e-115	2.12e-111	conserved hypothetical protein
CNAG_04067	385.107	-3.75208	0.268335	-13.9828	1.9849e-44	2.94639e-42	conserved hypothetical protein
CNAG_07551	354.66	-3.74552	0.23554	-15.9019	6.15164e-57	2.07534e-54	conserved hypothetical protein
CNAG_01942	590.256	-3.744	0.341894	-10.9508	6.58925e-28	2.96397e-26	hypothetical protein
CNAG_02943	7890.32	-3.73246	0.297888	-12.5297	5.13343e-36	4.28093e-34	cytoplasmic protein
CNAG_06027	717.571	-3.72274	0.720034	-5.17023	2.33808e-07	8.77757e-07	aryl-alcohol dehydrogenase
CNAG_04698	10638.2	-3.72239	0.273623	-13.6041	3.78788e-42	4.76503e-40	cytoplasmic protein
CNAG_03667	2095.05	-3.71529	0.51113	-7.26878	3.62759e-13	2.91385e-12	conserved hypothetical protein
CNAG_13033	96.8488	-3.70238	0.260549	-14.2099	7.95326e-46	1.25594e-43	#N/A
CNAG_00834	379.437	-3.70079	0.343978	-10.7588	5.38652e-27	2.27152e-25	phosphatidylserine decarboxylase
CNAG_13128	43.647	-3.67689	0.876054	-4.19711	2.70346e-05	7.57744e-05	#N/A
CNAG_04105	6313.6	-3.66897	0.525838	-6.97737	3.00746e-12	2.15042e-11	hypothetical protein
CNAG_03688	3046.65	-3.66817	0.340083	-10.7861	4.00402e-27	1.71779e-25	conserved hypothetical protein
CNAG_03178	919.073	-3.66342	0.291299	-12.5762	2.85546e-36	2.40832e-34	conserved hypothetical protein
CNAG_02519	2904.62	-3.65213	0.284186	-12.8512	8.46979e-38	8.05933e-36	mitochondria fission 1 protein
CNAG_05938	63.4502	-3.63206	0.437575	-8.30042	1.03746e-16	1.31175e-15	conserved hypothetical protein
CNAG_03113	1963.75	-3.61776	0.360326	-10.0402	1.01419e-23	2.98702e-22	trehalose synthase
CNAG_06337	4.0191	-3.60991	0.795194	-4.53966	5.63457e-06	1.72382e-05	conserved hypothetical protein
CNAG_05168	38.9135	-3.5909	0.50405	-7.12411	1.04759e-12	7.96641e-12	conserved hypothetical protein
CNAG_07745	899.653	-3.57742	0.632442	-5.65651	1.54479e-08	6.72458e-08	mannitol-1-phosphate dehydrogenase
CNAG_01185	6397.01	-3.57717	0.220201	-16.245	2.42155e-59	8.98638e-57	hsp70-like protein
CNAG_06668	544.33	-3.57574	0.248024	-14.4169	4.05082e-47	6.68115e-45	mitochondrial protein
CNAG_03759	406.976	-3.57493	0.600719	-5.9511	2.66353e-09	1.27376e-08	conidiation-specific protein 6
CNAG_04240	1002.23	-3.56728	0.325113	-10.9724	5.18523e-28	2.3756e-26	conserved hypothetical protein
CNAG_01648	19875.5	-3.56271	0.287549	-12.3899	2.96312e-35	2.3396e-33	histone H4
CNAG_02542	592.859	-3.55437	0.336586	-10.5601	4.56312e-26	1.73679e-24	fructosamine kinase
CNAG_04402	4308.57	-3.51561	0.208097	-16.8941	4.97192e-64	2.30635e-61	splicing factor
CNAG_06251	549.074	-3.51073	0.169409	-20.7234	2.13242e-95	3.9567e-92	ser/Thr protein phosphatase family protein
CNAG_05871	749.632	-3.50272	0.310241	-11.2903	1.46491e-29	7.60318e-28	conserved hypothetical protein
CNAG_06238	234.695	-3.50227	0.359632	-9.73849	2.066e-22	5.16291e-21	conserved hypothetical protein
CNAG_10053	2.15878	-3.48795	1.18621	-2.94041	0.00327783	0.00649094	#N/A
CNAG_11011	10.3839	-3.47872	0.788746	-4.41044	1.03161e-05	3.07988e-05	#N/A
CNAG_04890	7.81465	-3.46502	0.80796	-4.28861	1.79796e-05	5.15629e-05	conserved hypothetical protein
CNAG_05251	126.952	-3.37445	0.339115	-9.95076	2.50268e-23	7.08966e-22	conserved hypothetical protein
CNAG_10501	4560.1	-3.35575	0.789114	-4.25256	2.11343e-05	6.02146e-05	#N/A
CNAG_01370	51.1133	-3.3481	0.286584	-11.6828	1.5609e-31	9.49588e-30	conserved hypothetical protein
CNAG_01031	812.938	-3.31974	0.386106	-8.59801	8.11086e-18	1.1599e-16	conserved hypothetical protein
CNAG_03492	2590.51	-3.31931	0.541434	-6.13058	8.75582e-10	4.49107e-09	conserved hypothetical protein
CNAG_05602	8939.95	-3.3187	0.246181	-13.4807	2.03055e-41	2.47061e-39	1-pyrroline-5-carboxylate dehydrogenase
CNAG_03713	59.1238	-3.31591	0.761642	-4.35363	1.33901e-05	3.92347e-05	efflux protein EncT
CNAG_03558	1018.38	-3.30522	0.271201	-12.1873	3.63037e-34	2.61598e-32	predicted protein
CNAG_02873	1544.66	-3.29508	0.269341	-12.2339	2.04921e-34	1.52092e-32	signal peptidase I
CNAG_02674	1306.03	-3.29358	0.239058	-13.7773	3.49107e-43	4.71104e-41	dJ347H13.4
CNAG_01341	1748.57	-3.28579	0.379296	-8.66286	4.60054e-18	6.78831e-17	mannose-6-phosphate isomerase
CNAG_02118	13.0312	-3.281	0.536288	-6.11798	9.47706e-10	4.82764e-09	conserved hypothetical protein
CNAG_02550	244.389	-3.26965	0.425585	-7.68272	1.55741e-14	1.49343e-13	conserved hypothetical protein
CNAG_03058	12407.9	-3.26703	0.536895	-6.08505	1.16455e-09	5.8519e-09	Hmp1 protein
CNAG_00057	2658.15	-3.25544	0.298931	-10.8903	1.28255e-27	5.6326e-26	fructose-bisphosphatase
CNAG_02768	469.366	-3.245	0.367081	-8.84	9.5717e-19	1.52449e-17	conserved hypothetical protein
CNAG_03162	1185.26	-3.24468	0.310667	-10.4442	1.55752e-25	5.50473e-24	vacuolar protein
CNAG_02501	2586.65	-3.24453	0.180824	-17.943	5.44467e-72	3.36753e-69	conserved hypothetical protein
CNAG_00654	440.358	-3.24375	0.25787	-12.579	2.75396e-36	2.34941e-34	conserved hypothetical protein
CNAG_00485	525.674	-3.22649	0.314318	-10.265	1.01276e-24	3.25398e-23	conserved hypothetical protein
CNAG_06220	8728.99	-3.22434	0.401075	-8.03923	9.04028e-16	1.00294e-14	allergen
CNAG_12375	24.4705	-3.22121	0.587198	-5.48573	4.11769e-08	1.71309e-07	#N/A
CNAG_12492	30.6523	-3.21621	0.417164	-7.70972	1.26096e-14	1.22659e-13	#N/A
CNAG_06105	31.6233	-3.21211	0.315891	-10.1684	2.7434e-24	8.37922e-23	conserved hypothetical protein
CNAG_03609	1360.55	-3.21143	0.334195	-9.60946	7.29325e-22	1.71299e-20	conserved hypothetical protein
CNAG_01464	936.329	-3.20534	0.361718	-8.86142	7.89995e-19	1.27464e-17	flavohemoglobin
CNAG_04690	441.719	-3.20286	0.236919	-13.5188	1.21126e-41	1.49833e-39	mitochondrial protein
CNAG_06565	3253.91	-3.1989	0.234982	-13.6134	3.33405e-42	4.26644e-40	conserved hypothetical protein
CNAG_12898	209.572	-3.19825	0.304549	-10.5016	8.4915e-26	3.13552e-24	#N/A
CNAG_03221	28716.8	-3.19267	0.258577	-12.3471	5.05067e-35	3.82511e-33	ribosomal protein L29.e
CNAG_06493	22.7984	-3.18639	0.463285	-6.87782	6.07736e-12	4.15725e-11	conserved hypothetical protein
CNAG_02347	1240.02	-3.16763	0.324087	-9.77402	1.45561e-22	3.72535e-21	conserved hypothetical protein
CNAG_03705	2542.34	-3.1533	0.318616	-9.89687	4.29508e-23	1.18067e-21	conserved hypothetical protein
CNAG_04112	246.72	-3.14878	0.292575	-10.7623	5.18619e-27	2.21218e-25	oxidoreductase
CNAG_00055	1471.25	-3.14831	0.200461	-15.7054	1.38982e-55	3.82046e-53	conserved hypothetical protein
CNAG_06628	1922.63	-3.14597	0.285696	-11.0116	3.36083e-28	1.559e-26	aldehyde dehydrogenase
CNAG_06229	3492.3	-3.14189	0.223117	-14.0818	4.91459e-45	7.4441e-43	conserved hypothetical protein
CNAG_00162	777.287	-3.14184	0.326844	-9.61266	7.06994e-22	1.66581e-20	alternative oxidase
CNAG_03881	191.842	-3.13569	0.258427	-12.1338	6.99684e-34	4.94576e-32	conserved hypothetical protein
CNAG_13148	2.85521	-3.12436	0.858221	-3.64051	0.000272099	0.000651668	#N/A
CNAG_03564	429.455	-3.11719	0.299012	-10.425	1.90721e-25	6.70868e-24	conserved hypothetical protein
CNAG_01873	5.4306	-3.11359	0.708906	-4.39211	1.12256e-05	3.32467e-05	conserved hypothetical protein
CNAG_10008	8.02647	-3.11196	0.660185	-4.71377	2.43179e-06	7.91265e-06	#N/A
CNAG_06745	26187.5	-3.10876	0.379793	-8.18542	2.71362e-16	3.20199e-15	histone H3
CNAG_01751	1186.05	-3.10845	0.437504	-7.10495	1.20363e-12	9.0786e-12	conserved hypothetical protein
CNAG_03937	1631.72	-3.09076	0.317849	-9.72397	2.38303e-22	5.89562e-21	predicted protein
CNAG_07870	10.4269	-3.08343	0.630765	-4.88839	1.01665e-06	3.49817e-06	predicted protein
CNAG_04401	2122.6	-3.07242	0.296714	-10.3548	3.9793e-25	1.3364e-23	vesicular-fusion protein
CNAG_01695	198.779	-3.06373	0.428793	-7.14501	8.99903e-13	6.89988e-12	conserved hypothetical protein
CNAG_01043	5781.53	-3.05894	0.307616	-9.94402	2.67799e-23	7.55744e-22	conserved hypothetical protein
CNAG_06252	1822.29	-3.05402	0.271455	-11.2506	2.30095e-29	1.17777e-27	conserved hypothetical protein
CNAG_00522	520.155	-3.04723	0.235527	-12.9379	2.75005e-38	2.83485e-36	C2 domain-containing protein
CNAG_07493	450.081	-3.03703	0.362992	-8.36666	5.92726e-17	7.7451e-16	conserved hypothetical protein
CNAG_02191	1355.17	-3.03452	0.244419	-12.4153	2.15962e-35	1.76139e-33	conserved hypothetical protein
CNAG_00827	33.7976	-3.03268	0.341502	-8.88041	6.66119e-19	1.09138e-17	ribose 5-phosphate isomerase
CNAG_02069	224.713	-3.03036	0.304957	-9.93701	2.87308e-23	8.04679e-22	conserved hypothetical protein
CNAG_04506	31.1542	-3.02239	0.422328	-7.15651	8.2758e-13	6.36508e-12	conserved hypothetical protein
CNAG_00703	50485	-3.01952	0.26455	-11.4138	3.56841e-30	1.96183e-28	prcdna87
CNAG_04981	1872.16	-3.0188	0.370432	-8.1494	3.65722e-16	4.24123e-15	catalase A
CNAG_02978	67.0671	-3.01691	0.490899	-6.14568	7.96223e-10	4.10386e-09	conserved hypothetical protein
CNAG_06747	21891.7	-3.0102	0.333457	-9.02724	1.76049e-19	3.13342e-18	histone H2A-1
CNAG_00821	41544.4	-2.99894	0.253974	-11.8081	3.5467e-32	2.26928e-30	60s ribosomal protein l34-b
CNAG_06334	457.449	-2.9978	0.252947	-11.8515	2.11435e-32	1.37655e-30	conserved hypothetical protein
CNAG_00254	487.419	-2.99294	0.24214	-12.3604	4.28206e-35	3.31056e-33	NADH dehydrogenase
CNAG_04409	730.203	-2.98766	0.251074	-11.8995	1.19001e-32	8.02934e-31	conserved hypothetical protein
CNAG_02990	12852.1	-2.98678	0.345882	-8.63526	5.85949e-18	8.57042e-17	nuclear protein
CNAG_01367	9.93788	-2.98629	0.65813	-4.53754	5.69149e-06	1.74051e-05	conserved hypothetical protein
CNAG_00575	785.768	-2.98366	0.393839	-7.57586	3.56767e-14	3.23607e-13	catalase 3
CNAG_01257	1166.6	-2.98297	0.355961	-8.38005	5.29035e-17	6.94955e-16	aldo-keto reductase
CNAG_12786	27.1235	-2.98181	0.449077	-6.63985	3.13993e-11	1.93399e-10	#N/A
CNAG_00920	582.3	-2.9672	0.229736	-12.9157	3.66958e-38	3.67135e-36	protein-binding protein
CNAG_05387	114.846	-2.96114	0.282749	-10.4727	1.15314e-25	4.15466e-24	galactose transporter
CNAG_01727	81778.8	-2.94673	0.215827	-13.6532	1.93248e-42	2.56123e-40	Hsc70-4
CNAG_12773	19.1434	-2.93965	0.384043	-7.65448	1.94102e-14	1.82589e-13	#N/A
CNAG_03114	1921.92	-2.93622	0.357479	-8.21368	2.14516e-16	2.58464e-15	conserved hypothetical protein
CNAG_04970	357.018	-2.9274	0.264605	-11.0633	1.89018e-28	8.93563e-27	conserved hypothetical protein
CNAG_04059	29.9457	-2.92081	0.380255	-7.68118	1.57626e-14	1.50566e-13	conserved hypothetical protein
CNAG_03303	52115.5	-2.91861	0.275548	-10.592	3.24614e-26	1.27475e-24	40s ribosomal protein s27
CNAG_03847	2416.16	-2.91262	0.234843	-12.4024	2.53474e-35	2.04487e-33	conserved hypothetical protein
CNAG_05184	20.4871	-2.9095	0.544111	-5.34726	8.92968e-08	3.54987e-07	glycosyl transferase family 8 protein
CNAG_02335	2638.34	-2.90919	0.286916	-10.1395	3.68975e-24	1.10872e-22	UPF0364 protein
CNAG_02734	1.64299	-2.90334	1.25695	-2.30983	0.0208976	0.0352665	conserved hypothetical protein
CNAG_05299	30.7313	-2.90314	0.360188	-8.06008	7.62443e-16	8.50956e-15	oxidoreductase
CNAG_06244	1412.23	-2.88806	0.227832	-12.6763	8.00588e-37	6.90926e-35	conserved hypothetical protein
CNAG_07991	918.578	-2.88649	0.239868	-12.0336	2.36514e-33	1.64057e-31	#N/A
CNAG_06578	19356.5	-2.88241	0.361423	-7.97516	1.52177e-15	1.63928e-14	conserved hypothetical protein
CNAG_01696	4284.24	-2.87498	0.256322	-11.2163	3.39224e-29	1.68974e-27	DNAj protein
CNAG_06294	965.625	-2.8673	0.191903	-14.9414	1.77232e-50	3.63334e-48	DUF1338 domain-containing protein
CNAG_02006	722.323	-2.85583	0.230453	-12.3922	2.87882e-35	2.29748e-33	deamidase
CNAG_12074	10.1478	-2.85365	0.575211	-4.96105	7.01122e-07	2.47797e-06	#N/A
CNAG_00149	7804.82	-2.83099	0.315883	-8.96216	3.18377e-19	5.49534e-18	conserved hypothetical protein
CNAG_03890	1409.53	-2.82074	0.181377	-15.5518	1.54635e-54	3.95758e-52	conserved hypothetical protein
CNAG_06216	546.312	-2.80835	0.271905	-10.3284	5.24161e-25	1.72903e-23	conserved hypothetical protein
CNAG_03631	1234.88	-2.80715	0.201825	-13.9088	5.59805e-44	7.83938e-42	conserved hypothetical protein
CNAG_01604	377.859	-2.79974	0.244197	-11.4651	1.97532e-30	1.11914e-28	haloacid dehalogenase-like hydrolase domain-containing protein 2
CNAG_06731	6.29144	-2.79715	0.670249	-4.17329	3.00228e-05	8.32695e-05	conserved hypothetical protein
CNAG_02338	10765.1	-2.79008	0.278207	-10.0288	1.13892e-23	3.32797e-22	DNA-binding protein hexbp
CNAG_12402	6.61649	-2.78277	0.546145	-5.0953	3.48194e-07	1.27872e-06	#N/A
CNAG_05267	6083.65	-2.7719	0.261516	-10.5994	3.00054e-26	1.18458e-24	conserved hypothetical protein
CNAG_10125	2.38193	-2.75751	1.13812	-2.42288	0.0153982	0.0267522	#N/A
CNAG_00848	2760.97	-2.75727	0.337785	-8.16281	3.2731e-16	3.81965e-15	conserved hypothetical protein
CNAG_00894	10360.3	-2.75217	0.236142	-11.6547	2.17032e-31	1.28865e-29	conserved hypothetical protein
CNAG_01365	592.392	-2.75206	0.129988	-21.1716	1.74365e-99	4.31378e-96	conserved hypothetical protein
CNAG_12143	5.81485	-2.74894	0.601122	-4.57302	4.80753e-06	1.48983e-05	#N/A
CNAG_05097	489.405	-2.74857	0.318366	-8.63337	5.95724e-18	8.68656e-17	cytoplasmic protein
CNAG_02811	27223.8	-2.74651	0.228743	-12.007	3.26519e-33	2.24391e-31	hypothetical protein
CNAG_05229	320.975	-2.7363	0.398926	-6.85919	6.9254e-12	4.69839e-11	stomatin family protein
CNAG_04889	250.846	-2.73358	0.20699	-13.2063	8.06702e-40	9.21129e-38	conserved hypothetical protein
CNAG_06746	23240	-2.73334	0.335998	-8.13498	4.12001e-16	4.73354e-15	histone h2b
CNAG_03268	2417.45	-2.73228	0.311772	-8.7637	1.88951e-18	2.94002e-17	hypothetical protein
CNAG_00139	3097.18	-2.73026	0.346155	-7.88739	3.08561e-15	3.18517e-14	conserved hypothetical protein
CNAG_12993	52.4887	-2.72941	0.837368	-3.25951	0.00111606	0.00241076	#N/A
CNAG_05774	625.293	-2.7269	0.230863	-11.8118	3.39216e-32	2.18927e-30	conserved hypothetical protein
CNAG_00715	3434.04	-2.72346	0.273915	-9.94271	2.71344e-23	7.62845e-22	conserved hypothetical protein
CNAG_04270	493.658	-2.72227	0.223222	-12.1954	3.29028e-34	2.39416e-32	SNAP receptor
CNAG_03883	122.19	-2.72078	0.252821	-10.7617	5.22007e-27	2.21391e-25	conserved hypothetical protein
CNAG_07574	50.2531	-2.70688	0.477928	-5.66379	1.48062e-08	6.4604e-08	predicted protein
CNAG_04680	842.356	-2.70633	0.24106	-11.2268	3.01169e-29	1.52059e-27	conserved hypothetical protein
CNAG_01300	43162.5	-2.70549	0.28347	-9.5442	1.37163e-21	3.14206e-20	ribosomal protein s21
CNAG_13013	215.594	-2.70539	0.305078	-8.86785	7.45729e-19	1.21112e-17	#N/A
CNAG_02133	8044.99	-2.70468	0.279189	-9.68764	3.40288e-22	8.22676e-21	6-phosphogluconolactonase
CNAG_04011	30909.7	-2.70361	0.292682	-9.23736	2.52642e-20	4.94752e-19	60s ribosomal protein l37a
CNAG_07309	676.839	-2.69579	0.171533	-15.7159	1.17743e-55	3.36112e-53	pelota
CNAG_01446	40971.8	-2.6953	0.518851	-5.19475	2.04994e-07	7.74281e-07	hypothetical protein
CNAG_06884	209.813	-2.69487	0.23528	-11.4539	2.24803e-30	1.26401e-28	conserved hypothetical protein
CNAG_04209	4175.42	-2.69467	0.43867	-6.14282	8.10691e-10	4.17554e-09	voltage-gated potassium channel beta-2 subunit
CNAG_01194	31.7716	-2.69319	0.340268	-7.91491	2.47428e-15	2.5938e-14	conserved hypothetical protein
CNAG_03511	33.6412	-2.69072	0.524412	-5.13094	2.88306e-07	1.06617e-06	conserved hypothetical protein
CNAG_01621	6758.41	-2.68843	0.509893	-5.27253	1.34553e-07	5.19862e-07	conserved hypothetical protein
CNAG_00075	1732.39	-2.68798	0.288228	-9.32587	1.10078e-20	2.2569e-19	conserved hypothetical protein
CNAG_05525	54534.7	-2.68638	0.261059	-10.2903	7.79166e-25	2.54756e-23	40S ribosomal protein S26
CNAG_06355	483.913	-2.68487	0.299817	-8.95503	3.39635e-19	5.84865e-18	conserved hypothetical protein
CNAG_06453	6095.43	-2.68484	0.430276	-6.23981	4.38092e-10	2.33251e-09	conserved hypothetical protein
CNAG_06297	80.6609	-2.68289	0.293558	-9.1392	6.29162e-20	1.18519e-18	conserved hypothetical protein
CNAG_05556	36189.3	-2.68218	0.286862	-9.35006	8.75957e-21	1.83137e-19	hypothetical protein
CNAG_06866	1902.45	-2.68216	0.289676	-9.25915	2.06057e-20	4.08918e-19	conserved hypothetical protein
CNAG_13052	3.21496	-2.68168	1.05748	-2.53592	0.0112152	0.0200191	#N/A
CNAG_03232	1025.92	-2.67821	0.208116	-12.8688	6.74382e-38	6.50034e-36	Lactamase_B
CNAG_08015	75.2077	-2.66983	0.422935	-6.31263	2.74341e-10	1.49828e-09	#N/A
CNAG_04611	739.117	-2.6651	0.286109	-9.31501	1.21945e-20	2.47967e-19	ubiquitin-protein ligase
CNAG_06121	1795.24	-2.66366	0.240707	-11.066	1.83398e-28	8.74879e-27	conserved hypothetical protein
CNAG_02362	504.807	-2.6611	0.203899	-13.0511	6.26371e-39	6.73757e-37	conserved hypothetical protein
CNAG_04361	1447.37	-2.65592	0.172277	-15.4166	1.26664e-53	2.93781e-51	conserved hypothetical protein
CNAG_06879	830.698	-2.65349	0.2068	-12.8312	1.09694e-37	9.92861e-36	conserved hypothetical protein
CNAG_01821	1207.15	-2.65342	0.26156	-10.1446	3.50253e-24	1.05674e-22	conserved hypothetical protein
CNAG_12153	34.7116	-2.64461	0.478941	-5.52178	3.35588e-08	1.41438e-07	#N/A
CNAG_04883	39886.6	-2.64297	0.296075	-8.92669	4.3895e-19	7.33758e-18	ribosomal protein S18
CNAG_07310	1355.33	-2.64274	0.23245	-11.3691	5.96322e-30	3.16136e-28	conserved hypothetical protein
CNAG_03598	3837.96	-2.64074	0.272042	-9.70709	2.81251e-22	6.91206e-21	conserved hypothetical protein
CNAG_05662	19.2492	-2.63206	0.560682	-4.69439	2.674e-06	8.61391e-06	sugar transporter
CNAG_02690	182.913	-2.62977	0.42481	-6.19047	5.99869e-10	3.13758e-09	pirin
CNAG_03233	134.761	-2.62656	0.354535	-7.40845	1.27784e-13	1.09391e-12	conserved hypothetical protein
CNAG_00638	448.409	-2.62586	0.192647	-13.6304	2.64137e-42	3.43934e-40	GTPase
CNAG_04155	4813.38	-2.62483	0.230361	-11.3944	4.45838e-30	2.41534e-28	small nuclear ribonucleoprotein E
CNAG_12637	3.29607	-2.62297	0.846513	-3.09856	0.00194464	0.00401813	#N/A
CNAG_02000	680.016	-2.61381	0.165569	-15.7869	3.83142e-56	1.18487e-53	short-chain dehydrogenase
CNAG_01332	52697	-2.61199	0.247458	-10.5553	4.80177e-26	1.8183e-24	37S ribosomal protein S24
CNAG_03892	27134.4	-2.61074	0.328185	-7.95511	1.78972e-15	1.89221e-14	hsp10-like protein
CNAG_02398	136.926	-2.60756	0.28572	-9.12629	7.08841e-20	1.32519e-18	conserved hypothetical protein
CNAG_05578	609.278	-2.60486	0.386794	-6.73447	1.6453e-11	1.0518e-10	conserved hypothetical protein
CNAG_10090	10.8488	-2.60231	0.837472	-3.10734	0.00188779	0.00390937	#N/A
CNAG_01019	22989.4	-2.59578	0.316307	-8.20651	2.27709e-16	2.72151e-15	Cu/Zn superoxide dismutase
CNAG_03599	331.333	-2.59146	0.268542	-9.65008	4.91185e-22	1.17599e-20	mandelate racemase/muconate lactonizing enzyme
CNAG_01666	2512.13	-2.58547	0.242805	-10.6483	1.77503e-26	7.19904e-25	hypothetical protein
CNAG_02905	2672.55	-2.57693	0.233396	-11.041	2.42244e-28	1.13078e-26	conserved hypothetical protein
CNAG_06669	1030.59	-2.57385	0.202548	-12.7074	5.38029e-37	4.69794e-35	conserved hypothetical protein
CNAG_04704	3.02062	-2.57007	1.14269	-2.24915	0.0245031	0.0407488	carboxylic acid transport protein
CNAG_01224	74665.9	-2.56375	0.239531	-10.7032	9.82933e-27	4.03057e-25	ribosomal protein L18.e
CNAG_05287	785.481	-2.56341	0.234905	-10.9125	1.00412e-27	4.43607e-26	conserved hypothetical protein
CNAG_00370	40371.7	-2.56268	0.277253	-9.24313	2.39401e-20	4.70062e-19	ubiquitin-carboxy extension protein fusion
CNAG_04248	541.803	-2.56092	0.244644	-10.4679	1.21263e-25	4.34138e-24	ubiquitin thioesterase otubain-like
CNAG_01800	3813.39	-2.55999	0.293278	-8.72889	2.57194e-18	3.91969e-17	conserved hypothetical protein
CNAG_03283	44934	-2.55844	0.309638	-8.26268	1.42437e-16	1.76488e-15	60S ribosomal protein L24
CNAG_01198	5255.31	-2.55227	0.27012	-9.44866	3.43183e-21	7.3829e-20	small nuclear riboprotein F
CNAG_00819	25306.9	-2.55102	0.224257	-11.3755	5.54142e-30	2.95888e-28	hypothetical protein
CNAG_00093	428.438	-2.54559	0.313963	-8.10792	5.14942e-16	5.83496e-15	conserved hypothetical protein
CNAG_11008	7.83271	-2.53969	0.974949	-2.60494	0.00918893	0.0166708	#N/A
CNAG_06426	1678.24	-2.53895	0.249827	-10.1628	2.90469e-24	8.83548e-23	conserved hypothetical protein
CNAG_07917	8511.73	-2.53352	0.21295	-11.8972	1.22345e-32	8.1806e-31	uracil transporter FurD
CNAG_04237	1328.47	-2.5324	0.252817	-10.0167	1.28681e-23	3.71624e-22	conserved hypothetical protein
CNAG_05872	520.354	-2.52991	0.254965	-9.92255	3.32153e-23	9.23312e-22	endopeptidase
CNAG_04090	1192.26	-2.52924	0.28456	-8.88823	6.20923e-19	1.01958e-17	activating transcription factor 2
CNAG_03927	1145.74	-2.52808	0.287909	-8.78085	1.6224e-18	2.54576e-17	conserved hypothetical protein
CNAG_06222	58576.8	-2.52683	0.268705	-9.40372	5.26695e-21	1.12655e-19	60S ribosomal protein L32
CNAG_01138	3755.67	-2.5251	0.249631	-10.1153	4.7259e-24	1.41434e-22	cytochrome c peroxidase
CNAG_03682	21528	-2.52429	0.255237	-9.88999	4.60056e-23	1.25998e-21	macrolide-binding protein FKBP12
CNAG_04726	56474	-2.52231	0.264489	-9.53654	1.4767e-21	3.34149e-20	60s ribosomal protein l20
CNAG_12635	4.88797	-2.51792	0.709952	-3.54661	0.00039022	0.000907335	#N/A
CNAG_07591	713.389	-2.5112	0.277925	-9.03553	1.63215e-19	2.91899e-18	mitochondrial metalloendopeptidase OMA1
CNAG_04840	5875.61	-2.51102	0.26883	-9.34053	9.58491e-21	1.98713e-19	SMB
CNAG_00771	40968.6	-2.50817	0.236922	-10.5865	3.44346e-26	1.33808e-24	ribosomal protein L35
CNAG_00107	543.351	-2.50538	0.221797	-11.2958	1.37609e-29	7.19251e-28	conserved hypothetical protein
CNAG_07348	661.972	-2.50382	0.271199	-9.23238	2.64695e-20	5.16991e-19	phosphopantothenoylcysteine decarboxylase
CNAG_00306	873.657	-2.4996	0.433371	-5.76781	8.03082e-09	3.611e-08	conserved hypothetical protein
CNAG_03196	2418.55	-2.49886	0.219256	-11.397	4.32807e-30	2.36198e-28	orotate phosphoribosyltransferase
CNAG_01745	1968.68	-2.49832	0.268277	-9.31246	1.24903e-20	2.53287e-19	sn-glycerol-3-phosphate dehydrogenase NAD
CNAG_07943	655.597	-2.49573	0.2943	-8.48022	2.24769e-17	3.06099e-16	conserved hypothetical protein
CNAG_00490	339.772	-2.49504	0.364653	-6.84222	7.7973e-12	5.2515e-11	acetyl-CoA C-acyltransferase
CNAG_02961	7947.56	-2.49181	0.272473	-9.14517	5.95384e-20	1.12728e-18	conserved hypothetical protein
CNAG_05831	320.826	-2.48673	0.224081	-11.0975	1.2902e-28	6.2999e-27	Brt1
CNAG_12869	89.7047	-2.48587	0.435582	-5.70701	1.1498e-08	5.08269e-08	#N/A
CNAG_02655	1632.34	-2.48449	0.229583	-10.8218	2.71444e-27	1.17131e-25	conserved hypothetical protein
CNAG_01846	573.076	-2.48252	0.270525	-9.17668	4.44587e-20	8.48258e-19	flavoprotein
CNAG_12315	6.93984	-2.48124	0.558713	-4.44099	8.95445e-06	2.68742e-05	#N/A
CNAG_03489	977.161	-2.47932	0.201243	-12.32	7.06698e-35	5.29809e-33	RNA recognition domain-containing protein (RRM)-containing protein
CNAG_02403	6027.84	-2.47768	0.276899	-8.94794	3.62178e-19	6.19374e-18	conserved hypothetical protein
CNAG_02443	5282.72	-2.47749	0.237752	-10.4205	1.99879e-25	6.99764e-24	NADH-ubiquinone oxidoreductase 12 kda subunit
CNAG_05641	28.804	-2.47221	0.853084	-2.89797	0.00375591	0.00735718	conserved hypothetical protein
CNAG_03168	3751.67	-2.46685	0.184376	-13.3795	7.9703e-41	9.54123e-39	sulfite reductase
CNAG_00806	11513.2	-2.46543	0.324175	-7.60525	2.84345e-14	2.61837e-13	predicted protein
CNAG_03510	5589.86	-2.46382	0.346754	-7.10537	1.20004e-12	9.06074e-12	conserved hypothetical protein
CNAG_04193	1884.14	-2.46025	0.17632	-13.9533	3.00174e-44	4.28441e-42	conserved hypothetical protein
CNAG_03738	449.329	-2.45989	0.149614	-16.4416	9.63542e-61	3.7639e-58	pantetheine-phosphate adenylyltransferase
CNAG_00613	1036.18	-2.45898	0.299043	-8.22283	1.98762e-16	2.40655e-15	cytosine deaminase
CNAG_06999	80.5957	-2.45787	0.336135	-7.31215	2.62905e-13	2.14662e-12	conserved hypothetical protein
CNAG_03747	49412.9	-2.45174	0.251035	-9.76653	1.56723e-22	3.99724e-21	60S ribosomal protein L27a
CNAG_06208	33088.4	-2.45168	0.240871	-10.1784	2.4753e-24	7.62311e-23	heat shock protein
CNAG_02359	42440.8	-2.44959	0.274406	-8.92689	4.38168e-19	7.33758e-18	ribosomal protein S31
CNAG_02444	368.272	-2.44912	0.298818	-8.19605	2.48411e-16	2.94993e-15	UPF0103 protein
CNAG_02995	2894.72	-2.44722	0.233324	-10.4885	9.75634e-26	3.58473e-24	RNA binding protein
CNAG_05292	2929.63	-2.44681	0.165406	-14.7928	1.63104e-49	3.10399e-47	alpha,alpha-trehalose-phosphate synthase
CNAG_02799	123.829	-2.4439	0.299093	-8.17105	3.0571e-16	3.57883e-15	dihydroxyacetone kinase 1
CNAG_05469	1544.35	-2.44382	0.168041	-14.5431	6.46334e-48	1.1156e-45	synoviolin
CNAG_06157	591.273	-2.44184	0.205608	-11.8762	1.57344e-32	1.03346e-30	conserved hypothetical protein
CNAG_13142	316.082	-2.43902	0.239349	-10.1903	2.192e-24	6.80711e-23	#N/A
CNAG_04208	434.426	-2.43564	0.207919	-11.7144	1.07568e-31	6.59812e-30	machado-Joseph disease protein 1
CNAG_12593	16.0161	-2.42506	0.550414	-4.40589	1.05351e-05	3.14149e-05	#N/A
CNAG_03143	26790.3	-2.42365	0.509441	-4.75748	1.96024e-06	6.45471e-06	conserved hypothetical protein
CNAG_06905	1997.66	-2.42034	0.351213	-6.89136	5.52632e-12	3.80486e-11	cytoplasmic protein
CNAG_05383	284.093	-2.41913	0.271329	-8.91584	4.84119e-19	8.05635e-18	conserved hypothetical protein
CNAG_04021	40442	-2.41765	0.252315	-9.58186	9.53128e-22	2.22457e-20	60S ribosomal protein L26
CNAG_12907	2.62254	-2.41557	1.03973	-2.32325	0.0201655	0.0341553	#N/A
CNAG_12526	4.71734	-2.41279	0.73109	-3.30027	0.000965933	0.00210486	#N/A
CNAG_11010	4.58182	-2.41224	1.00954	-2.38944	0.0168742	0.0290648	#N/A
CNAG_03226	7623.26	-2.41132	0.224337	-10.7487	6.01267e-27	2.50708e-25	succinate dehydrogenase iron-sulfur subunit
CNAG_01893	1032.97	-2.41036	0.327319	-7.36396	1.78536e-13	1.50922e-12	glutathione S-transferase Gst3
CNAG_06712	1776.08	-2.41013	0.313356	-7.69135	1.45587e-14	1.40331e-13	hypothetical protein
CNAG_03000	44910.2	-2.41012	0.244538	-9.85582	6.46866e-23	1.7208e-21	ribosomal protein S19
CNAG_04065	124.391	-2.40993	0.272324	-8.84947	8.79342e-19	1.40657e-17	UDP-N-acetylglucosamine transferase subunit ALG13
CNAG_03765	4556.02	-2.40961	0.228944	-10.5249	6.63277e-26	2.48628e-24	trehalose-phosphatase
CNAG_05011	1150.02	-2.40716	0.238586	-10.0893	6.16244e-24	1.83685e-22	mitochondrial iron uptake protein
CNAG_02938	10102.2	-2.40686	0.329079	-7.31393	2.59446e-13	2.12072e-12	cytochrome C oxidase subunit
CNAG_04314	179.919	-2.40679	0.234959	-10.2434	1.26639e-24	4.03398e-23	NAD+ kinase
CNAG_01476	1058.26	-2.40359	0.327549	-7.3381	2.16641e-13	1.80664e-12	conserved hypothetical protein
CNAG_05839	6912.11	-2.403	0.246652	-9.74247	1.98668e-22	4.98146e-21	cytochrome c oxidase subunit VIb
CNAG_12066	10.5246	-2.40277	0.788601	-3.04687	0.00231235	0.00471101	#N/A
CNAG_04336	591.274	-2.40273	0.194579	-12.3483	4.9744e-35	3.80618e-33	single-stranded nucleic acid binding protein
CNAG_04989	743.755	-2.40147	0.208629	-11.5107	1.16487e-30	6.70209e-29	conserved hypothetical protein
CNAG_02935	625.513	-2.39321	0.216272	-11.0658	1.83887e-28	8.74879e-27	oxidoreductase
CNAG_01170	44474.3	-2.39276	0.306765	-7.79998	6.19177e-15	6.21017e-14	conserved hypothetical protein
CNAG_00232	63168.5	-2.39078	0.269983	-8.8553	8.34564e-19	1.34072e-17	60s ribosomal protein l30-1
CNAG_06095	62193.3	-2.38907	0.289234	-8.26	1.4567e-16	1.80194e-15	ribosomal protein L13
CNAG_06374	382.718	-2.38666	0.279877	-8.52754	1.49495e-17	2.0662e-16	malate dehydrogenase
CNAG_06144	22751.9	-2.38587	0.309492	-7.70898	1.26828e-14	1.23209e-13	cytoplasmic protein
CNAG_01049	3197.52	-2.38556	0.230099	-10.3675	3.48372e-25	1.17528e-23	predicted protein
CNAG_03083	130.676	-2.3851	0.228227	-10.4506	1.45666e-25	5.17288e-24	cupin domain-containing protein
CNAG_02874	774.582	-2.38304	0.233847	-10.1906	2.18359e-24	6.80711e-23	conserved hypothetical protein
CNAG_06231	47970	-2.38225	0.272776	-8.73337	2.47199e-18	3.78291e-17	ribosomal protein L13A
CNAG_00130	2223.48	-2.38079	0.18593	-12.8048	1.54199e-37	1.37887e-35	CAMK/CAMK1 protein kinase
CNAG_05844	2615.62	-2.38063	0.226341	-10.5179	7.14779e-26	2.65254e-24	mitochondrial import inner membrane translocase subunit TIM8
CNAG_03565	685.43	-2.37621	0.194825	-12.1967	3.23854e-34	2.37985e-32	hydrogen-exporting ATPase
CNAG_04064	18018.9	-2.37609	0.320653	-7.41016	1.26148e-13	1.08114e-12	conserved hypothetical protein
CNAG_06577	540.569	-2.37463	0.318404	-7.45791	8.79048e-14	7.60408e-13	conserved hypothetical protein
CNAG_05437	6737.22	-2.37182	0.307408	-7.71553	1.20479e-14	1.17502e-13	nascent polypeptide-associated complex subunit beta
CNAG_06447	55267	-2.37178	0.282801	-8.38675	4.99781e-17	6.58858e-16	60s ribosomal protein l17
CNAG_06794	3477.11	-2.37075	0.245156	-9.67037	4.02932e-22	9.67819e-21	conserved hypothetical protein
CNAG_06930	1615.46	-2.36943	0.226358	-10.4676	1.21666e-25	4.34138e-24	hypothetical protein
CNAG_02833	4356.88	-2.36896	0.254075	-9.32384	1.12201e-20	2.29409e-19	conserved hypothetical protein
CNAG_04556	44.0711	-2.36718	0.242769	-9.75076	1.83089e-22	4.62206e-21	endoplasmic reticulum receptor
CNAG_06138	5872.36	-2.36332	0.249156	-9.4853	2.41692e-21	5.30722e-20	conserved hypothetical protein
CNAG_07972	182.143	-2.36224	0.254151	-9.29463	1.47718e-20	2.98736e-19	#N/A
CNAG_02751	1438.11	-2.36059	0.391444	-6.03047	1.6348e-09	8.09438e-09	short-chain dehydrogenase
CNAG_00474	325.395	-2.36054	0.389611	-6.05872	1.37211e-09	6.83936e-09	conserved hypothetical protein
CNAG_04637	11137.2	-2.35956	0.322731	-7.31124	2.64697e-13	2.15888e-12	MBF1
CNAG_06396	418.547	-2.35866	0.616096	-3.8284	0.00012898	0.000326163	hypothetical protein
CNAG_04938	521.946	-2.35754	0.282802	-8.33637	7.66084e-17	9.85481e-16	conserved hypothetical protein
CNAG_00640	70219.6	-2.35353	0.251687	-9.35102	8.68087e-21	1.82004e-19	40s ribosomal protein
CNAG_05455	8220.03	-2.35277	0.220747	-10.6582	1.59641e-26	6.51021e-25	eukaryotic translation initiation factor 1A
CNAG_07029	801.666	-2.3527	0.283055	-8.31183	9.42386e-17	1.19562e-15	vesicle-associated membrane protein 712
CNAG_03976	927.084	-2.35141	0.203341	-11.5639	6.27997e-31	3.6992e-29	conserved hypothetical protein
CNAG_00573	3138.51	-2.34937	0.285197	-8.23771	1.75535e-16	2.13928e-15	conserved hypothetical protein
CNAG_01307	1770.97	-2.34799	0.22765	-10.314	6.09074e-25	2.00024e-23	endoplasmic reticulum protein
CNAG_03824	1953.89	-2.34349	0.368472	-6.36001	2.01736e-10	1.12324e-09	phosphate transport protein MIR1
CNAG_04448	60778.3	-2.34218	0.237221	-9.87339	5.42985e-23	1.47082e-21	60S ribosomal protein L19
CNAG_05932	9667.82	-2.34166	0.345181	-6.78387	1.16996e-11	7.6981e-11	peptidyl-prolyl cis-trans isomerase D
CNAG_03187	32.9248	-2.34088	0.482851	-4.84803	1.24692e-06	4.22009e-06	protoporphyrinogen oxidase
CNAG_04066	2738.3	-2.3385	0.291662	-8.01784	1.07623e-15	1.18338e-14	endoribonuclease L-PSP
CNAG_01137	6355.97	-2.33744	0.295916	-7.899	2.81146e-15	2.9266e-14	aconitase
CNAG_05286	579.787	-2.33617	0.240946	-9.69582	3.14096e-22	7.61838e-21	conserved hypothetical protein
CNAG_01881	4627.52	-2.32978	0.202059	-11.5302	9.29506e-31	5.38968e-29	grpe protein
CNAG_07801	1182.61	-2.32663	0.226109	-10.2899	7.828e-25	2.54822e-23	aldo-keto reductase
CNAG_06633	59615.7	-2.32557	0.259858	-8.9494	3.57418e-19	6.12646e-18	40s ribosomal protein s15
CNAG_07927	713.216	-2.32517	0.244366	-9.51512	1.81504e-21	4.04542e-20	conserved hypothetical protein
CNAG_02976	1704.17	-2.32281	0.20974	-11.0747	1.66375e-28	8.0184e-27	riboflavin kinase
CNAG_00486	1917.38	-2.32182	0.219488	-10.5783	3.75621e-26	1.45201e-24	mitochondrial protein
CNAG_00997	1634.02	-2.31989	0.302361	-7.67258	1.68575e-14	1.60405e-13	hypothetical protein
CNAG_03679	556.489	-2.31579	0.300771	-7.69951	1.36586e-14	1.3217e-13	conserved hypothetical protein
CNAG_02801	10726.6	-2.30879	0.339507	-6.80042	1.04315e-11	6.90655e-11	thioredoxin
CNAG_06612	1900.56	-2.30726	0.138729	-16.6315	4.12317e-62	1.80013e-59	conserved hypothetical protein
CNAG_02218	41.2632	-2.30643	0.414314	-5.56686	2.59369e-08	1.10698e-07	conserved hypothetical protein
CNAG_01455	32404.4	-2.30624	0.273021	-8.44714	2.98526e-17	4.01388e-16	RPL39p
CNAG_04210	871.572	-2.3056	0.354851	-6.49737	8.17339e-11	4.79928e-10	sugar transporter
CNAG_02753	2763.35	-2.30522	0.237732	-9.6967	3.11394e-22	7.57759e-21	endoplasmic reticulum protein
CNAG_12149	7.81705	-2.3051	0.665112	-3.46574	0.000528776	0.00120201	#N/A
CNAG_02917	913.337	-2.30343	0.29984	-7.68221	1.56369e-14	1.49558e-13	YHM1
CNAG_01761	12395	-2.29878	0.299029	-7.68749	1.50051e-14	1.44259e-13	conserved hypothetical protein
CNAG_01586	20580.7	-2.29226	0.248898	-9.20965	3.27199e-20	6.32413e-19	ATP synthase
CNAG_02969	170.712	-2.28903	0.250516	-9.13726	6.40564e-20	1.20361e-18	thioesterase family protein
CNAG_01601	180.755	-2.28509	0.251441	-9.08799	1.00887e-19	1.83976e-18	lipase
CNAG_02360	907.353	-2.28184	0.265543	-8.59308	8.46653e-18	1.20831e-16	conserved hypothetical protein
CNAG_00034	39423.9	-2.28182	0.223971	-10.188	2.24219e-24	6.93396e-23	60s ribosomal protein l9
CNAG_12491	20.0687	-2.28071	0.514008	-4.43711	9.11735e-06	2.7341e-05	#N/A
CNAG_00921	1186.25	-2.28006	0.338625	-6.73328	1.65883e-11	1.05772e-10	glutathione transferase
CNAG_02330	31270.7	-2.27561	0.265225	-8.5799	9.49519e-18	1.35006e-16	60s ribosomal protein l21-a
CNAG_01711	1558.67	-2.27379	0.172835	-13.1558	1.5762e-39	1.72037e-37	glycerol-3-phosphate O-acyltransferase
CNAG_06923	860.698	-2.27262	0.354577	-6.40939	1.46098e-10	8.29007e-10	phosphoketolase
CNAG_01683	2038.6	-2.27031	0.255007	-8.9029	5.44048e-19	8.99315e-18	monosaccharide transporter
CNAG_07363	4549.31	-2.27013	0.286882	-7.91312	2.51022e-15	2.62777e-14	isocitrate dehydrogenase
CNAG_06201	281.773	-2.26447	0.192144	-11.7853	4.65009e-32	2.94982e-30	conserved hypothetical protein
CNAG_01799	12314.8	-2.26322	0.297725	-7.60169	2.92289e-14	2.68154e-13	conserved hypothetical protein
CNAG_03920	2630.47	-2.25884	0.175861	-12.8445	9.23303e-38	8.46019e-36	isocitrate dehydrogenase
CNAG_03359	2112.05	-2.25884	0.320102	-7.05663	1.70586e-12	1.26104e-11	hypothetical protein
CNAG_04442	7.01116	-2.25791	0.683184	-3.30499	0.000949802	0.00207275	conserved hypothetical protein
CNAG_01486	52400.4	-2.25432	0.251894	-8.9495	3.57111e-19	6.12646e-18	60S ribosomal protein L15b
CNAG_03352	1114.04	-2.2522	0.24298	-9.26911	1.87702e-20	3.75505e-19	conserved hypothetical protein
CNAG_03780	43070.3	-2.24901	0.28497	-7.8921	2.97146e-15	3.0845e-14	prcdna95
CNAG_01153	46481.6	-2.24627	0.313529	-7.16448	7.8084e-13	6.02432e-12	40s ribosomal protein s13
CNAG_05309	839.367	-2.24608	0.228283	-9.83899	7.64752e-23	2.01993e-21	conserved hypothetical protein
CNAG_04503	818.413	-2.24222	0.215688	-10.3957	2.5944e-25	8.83286e-24	conserved hypothetical protein
CNAG_03098	2059.17	-2.23798	0.262649	-8.52082	1.58429e-17	2.18155e-16	conserved hypothetical protein
CNAG_07851	3521.88	-2.23688	0.257495	-8.68711	3.71771e-18	5.54073e-17	isocitrate dehydrogenase
CNAG_02762	15435	-2.23576	0.235357	-9.49944	2.11026e-21	4.67533e-20	conserved hypothetical protein
CNAG_07522	352.901	-2.23337	0.195531	-11.4221	3.24382e-30	1.79669e-28	conserved hypothetical protein
CNAG_04185	105.901	-2.22729	0.31439	-7.08448	1.39568e-12	1.04317e-11	conserved hypothetical protein
CNAG_05162	578.257	-2.22136	0.30301	-7.33098	2.28471e-13	1.89465e-12	predicted protein
CNAG_00453	974.27	-2.21878	0.228789	-9.69791	3.07749e-22	7.53833e-21	mitochondrial protein
CNAG_07869	12.091	-2.21733	0.552598	-4.01255	6.00664e-05	0.000159847	conserved hypothetical protein
CNAG_04737	1319.05	-2.21705	0.295287	-7.50813	5.99778e-14	5.29947e-13	DUF323 domain-containing protein
CNAG_05095	237.676	-2.21634	0.607422	-3.64877	0.000263501	0.000632301	putativepod-specific dehydrogenase SAC25
CNAG_02903	1141.43	-2.21541	0.362373	-6.11362	9.73938e-10	4.94769e-09	zinc-type alcohol dehydrogenase
CNAG_05434	3612.32	-2.21387	0.211261	-10.4793	1.07538e-25	3.9125e-24	NADH dehydrogenase K chain
CNAG_03127	33465.4	-2.21319	0.290562	-7.61692	2.59792e-14	2.40721e-13	40s ribosomal protein s23
CNAG_05572	254.389	-2.21201	0.230107	-9.61298	7.04821e-22	1.66581e-20	conserved hypothetical protein
CNAG_05329	48.9624	-2.20974	0.451348	-4.89588	9.78687e-07	3.38639e-06	NAD-binding Rossmann fold oxidoreductase family protein
CNAG_02761	6857.73	-2.20575	0.214767	-10.2704	9.57817e-25	3.09084e-23	inorganic phosphate transporter pho88
CNAG_01493	158.876	-2.20535	0.336413	-6.55548	5.54615e-11	3.325e-10	conserved hypothetical protein
CNAG_00417	25980.5	-2.2049	0.187712	-11.7462	7.38484e-32	4.60591e-30	elongation factor 1-gamma
CNAG_03674	4475.15	-2.2037	0.110542	-19.9353	2.01069e-88	1.86541e-85	oxoglutarate dehydrogenase
CNAG_04025	42.8927	-2.2021	0.268154	-8.21206	2.17417e-16	2.61111e-15	transaldolase
CNAG_01626	1488.41	-2.19647	0.170677	-12.8691	6.71474e-38	6.50034e-36	transcription coactivator
CNAG_00536	3555.4	-2.19272	0.231418	-9.47514	2.66411e-21	5.79855e-20	conserved hypothetical protein
CNAG_00932	1967.84	-2.19118	0.741322	-2.95578	0.00311879	0.00620083	conserved hypothetical protein
CNAG_04765	1928.72	-2.19096	0.279986	-7.82525	5.0665e-15	5.10918e-14	arp2/3 complex 21 kda subunit
CNAG_06847	18674.3	-2.19075	0.315937	-6.93414	4.08701e-12	2.86167e-11	ribosomal protein S28e
CNAG_02714	42131.8	-2.18265	0.285741	-7.63856	2.19658e-14	2.04812e-13	elongation factor 1-beta
CNAG_03059	251.538	-2.18105	0.246419	-8.85097	8.67641e-19	1.39085e-17	conserved hypothetical protein
CNAG_05310	17.0129	-2.17889	0.560661	-3.88628	0.000101791	0.00026144	nipsnap family protein
CNAG_06009	123.387	-2.1769	0.302286	-7.20145	5.95744e-13	4.65433e-12	cyclohydrolase
CNAG_00287	5384.8	-2.17664	0.231483	-9.40302	5.30177e-21	1.13074e-19	cytoplasmic protein
CNAG_05842	212.595	-2.17324	0.456118	-4.76464	1.89195e-06	6.2409e-06	cytochrome P450
CNAG_06723	6887.49	-2.17183	0.276588	-7.85222	4.08727e-15	4.16699e-14	mitochondrial inner membrane protein
CNAG_00318	1336.39	-2.16833	0.265272	-8.17401	2.98299e-16	3.49759e-15	arp2/3 complex 16 kda subunit
CNAG_02416	4440.03	-2.16714	0.259978	-8.33585	7.69405e-17	9.8798e-16	conserved hypothetical protein
CNAG_03532	10.3225	-2.16469	0.472626	-4.58013	4.64681e-06	1.44485e-05	3-beta hydroxysteroid dehydrogenase/isomerase
CNAG_13181	43.8549	-2.16412	0.407838	-5.30631	1.11865e-07	4.37209e-07	#N/A
CNAG_01480	42783.7	-2.16383	0.252962	-8.55395	1.18942e-17	1.66878e-16	60S ribosomal protein L12
CNAG_12175	15.5194	-2.16286	0.47064	-4.59558	4.31557e-06	1.34864e-05	#N/A
CNAG_01605	89.5018	-2.1624	0.245465	-8.80937	1.25855e-18	1.99594e-17	rossman fold oxidoreductase
CNAG_08004	79.7106	-2.16084	0.459622	-4.70135	2.58448e-06	8.35452e-06	#N/A
CNAG_05633	3750.81	-2.16071	0.332097	-6.50626	7.7046e-11	4.54198e-10	hypothetical protein
CNAG_07809	35.4456	-2.15966	0.336369	-6.42051	1.35818e-10	7.76309e-10	hypothetical protein
CNAG_03182	1036.47	-2.15824	0.210924	-10.2323	1.42134e-24	4.50819e-23	conserved hypothetical protein
CNAG_03991	256.208	-2.15785	0.192965	-11.1826	4.96349e-29	2.45593e-27	integral membrane protein
CNAG_03375	5644.8	-2.15611	0.237495	-9.07853	1.10056e-19	1.98743e-18	succinyl-coa ligase subunit alpha
CNAG_07424	2253.42	-2.15567	0.252665	-8.53173	1.44176e-17	2.00014e-16	predicted protein
CNAG_06880	871.794	-2.15543	0.308485	-6.98714	2.80546e-12	2.01569e-11	mitochondrial protein
CNAG_00538	2456.13	-2.15524	0.214951	-10.0266	1.16404e-23	3.38792e-22	conserved hypothetical protein
CNAG_01976	36685.6	-2.15403	0.279841	-7.69734	1.38928e-14	1.34086e-13	60s ribosomal protein l23
CNAG_06574	189.459	-2.15213	0.31934	-6.73931	1.59141e-11	1.01999e-10	antiphagocytic protein 1
CNAG_05507	2340.49	-2.15123	0.208115	-10.3367	4.80592e-25	1.59239e-23	mitochondrial ribosomal protein
CNAG_03728	100.301	-2.14999	0.292281	-7.35589	1.89656e-13	1.59776e-12	conserved hypothetical protein
CNAG_00879	4916.72	-2.1443	0.238645	-8.98529	2.58044e-19	4.52766e-18	glutamate dehydrogenase
CNAG_01834	1473.37	-2.14304	0.142743	-15.0133	6.00411e-51	1.27321e-48	conserved hypothetical protein
CNAG_00109	4066	-2.14143	0.235822	-9.08069	1.07886e-19	1.95301e-18	conserved hypothetical protein
CNAG_03562	523.785	-2.14005	0.195629	-10.9393	7.47571e-28	3.34245e-26	D-amino-acid oxidase
CNAG_13010	308.052	-2.1383	0.298141	-7.17212	7.38449e-13	5.71509e-12	#N/A
CNAG_06781	588.207	-2.13795	0.219715	-9.73055	2.23374e-22	5.56335e-21	conserved hypothetical protein
CNAG_03739	48866.4	-2.13739	0.317721	-6.72728	1.72866e-11	1.09753e-10	ribosomal L10 protein
CNAG_02035	6084.94	-2.13702	0.234788	-9.10191	8.87534e-20	1.63456e-18	triose-phosphate isomerase
CNAG_01155	1769.81	-2.13619	0.142985	-14.9399	1.81128e-50	3.63334e-48	glycerol kinase
CNAG_03198	74560.3	-2.13588	0.264271	-8.08213	6.36464e-16	7.13571e-15	40S ribosomal protein S8
CNAG_03301	3633.94	-2.13562	0.24966	-8.55414	1.18754e-17	1.66878e-16	mitochondrial import inner membrane translocase subunit TIM13
CNAG_06767	17611.3	-2.13358	0.280713	-7.60058	2.94807e-14	2.7013e-13	ATP synthase delta chain
CNAG_12483	12.6676	-2.13066	0.61663	-3.45533	0.000549623	0.00124635	#N/A
CNAG_04903	419.014	-2.12903	0.419231	-5.07843	3.80571e-07	1.39074e-06	conserved hypothetical protein
CNAG_05068	7629.18	-2.12848	0.297657	-7.15078	8.62832e-13	6.62248e-12	GTP-binding protein ypt1
CNAG_03958	584.133	-2.12771	0.204407	-10.4092	2.252e-25	7.73811e-24	conserved hypothetical protein
CNAG_12846	7.69707	-2.12592	0.62319	-3.41135	0.00064641	0.00144765	#N/A
CNAG_06407	10133.7	-2.12484	0.308041	-6.8979	5.27771e-12	3.64722e-11	conserved hypothetical protein
CNAG_02544	6.24884	-2.12252	0.707326	-3.00077	0.00269302	0.00542699	predicted protein
CNAG_13200	9.15304	-2.1224	0.542218	-3.91429	9.06711e-05	0.000234563	#N/A
CNAG_07326	6221.05	-2.12213	0.23729	-8.9432	3.78068e-19	6.45063e-18	conserved hypothetical protein
CNAG_04032	3522.19	-2.12203	0.134099	-15.8244	2.11143e-56	6.81348e-54	ATPase
CNAG_06226	2840.67	-2.12203	0.289342	-7.33398	2.23415e-13	1.85895e-12	conserved hypothetical protein
CNAG_03553	2066.75	-2.11943	0.164107	-12.9149	3.70993e-38	3.67135e-36	conserved hypothetical protein
CNAG_02047	252.859	-2.11547	0.337691	-6.26451	3.73994e-10	2.01144e-09	conserved hypothetical protein
CNAG_02126	1273.89	-2.11328	0.288166	-7.33355	2.24143e-13	1.86292e-12	conserved hypothetical protein
CNAG_04039	1548.93	-2.11295	0.214367	-9.8567	6.41238e-23	1.71197e-21	iron sulfur cluster assembly protein 1
CNAG_12117	29.591	-2.11251	0.438196	-4.82093	1.42894e-06	4.78808e-06	#N/A
CNAG_05069	4878.29	-2.11241	0.287332	-7.35182	1.95531e-13	1.64352e-12	hypothetical protein
CNAG_00637	241.208	-2.11219	0.291762	-7.23943	4.50583e-13	3.57672e-12	cystathionine beta-synthase
CNAG_02685	672.159	-2.11068	0.439106	-4.80676	1.53395e-06	5.12607e-06	conserved hypothetical protein
CNAG_04443	1679.34	-2.10601	0.319882	-6.58372	4.58824e-11	2.77538e-10	conserved hypothetical protein
CNAG_03891	34637.5	-2.10539	0.264347	-7.96451	1.65886e-15	1.77151e-14	heat shock protein
CNAG_06414	119.983	-2.10526	0.249683	-8.43175	3.4054e-17	4.55403e-16	cytochrome c oxidase-assembly factor COX23
CNAG_04288	635.797	-2.10203	0.218042	-9.64046	5.39481e-22	1.28747e-20	conserved hypothetical protein
CNAG_05798	1162.31	-2.09592	0.297145	-7.05352	1.74443e-12	1.28699e-11	conserved hypothetical protein
CNAG_00779	27790.8	-2.09255	0.257666	-8.12116	4.61742e-16	5.28866e-15	60s ribosomal protein l27
CNAG_07839	44882.2	-2.08965	0.286405	-7.29612	2.96179e-13	2.40245e-12	60s ribosomal protein l11
CNAG_04069	1617.61	-2.08925	0.225049	-9.28353	1.63957e-20	3.30676e-19	PRP31
CNAG_07312	378.017	-2.08796	0.210693	-9.90997	3.76753e-23	1.04066e-21	conserved hypothetical protein
CNAG_02257	11434.7	-2.0877	0.248951	-8.38598	5.03042e-17	6.61982e-16	GTP-binding nuclear protein GSP1/Ran
CNAG_00307	2498.85	-2.08653	0.235381	-8.86448	7.68586e-19	1.2428e-17	predicted protein
CNAG_01204	22993.2	-2.08434	0.287183	-7.25789	3.9319e-13	3.13454e-12	ATP synthase subunit 5
CNAG_03816	2784.3	-2.08325	0.291934	-7.13604	9.60594e-13	7.34246e-12	proteasome subunit beta type 6
CNAG_07487	21831.5	-2.08064	0.274645	-7.57574	3.57093e-14	3.23607e-13	structural molecule
CNAG_01897	2403.33	-2.07855	0.16176	-12.8496	8.64683e-38	8.10383e-36	bromodomain transcription factor
CNAG_07720	3389.13	-2.07794	0.27078	-7.67392	1.66816e-14	1.58936e-13	presequence translocated-associated motor subunit PAM17
CNAG_05401	156.167	-2.07672	0.454412	-4.57014	4.87402e-06	1.50855e-05	conserved hypothetical protein
CNAG_08000	3.18995	-2.07532	0.932846	-2.22472	0.0261004	0.0431633	#N/A
CNAG_00840	128.385	-2.06927	0.308732	-6.70247	2.04925e-11	1.29223e-10	conserved hypothetical protein
CNAG_05788	1784.12	-2.06598	0.214704	-9.62245	6.42822e-22	1.52918e-20	predicted protein
CNAG_05155	680.965	-2.06331	0.239708	-8.60758	7.46188e-18	1.07538e-16	protein-tyrosine-phosphatase
CNAG_02230	1731.36	-2.06042	0.274184	-7.51473	5.70268e-14	5.06284e-13	phosphoketolase
CNAG_00116	39447.2	-2.05942	0.291367	-7.06815	1.57009e-12	1.16649e-11	ribosomal protein S3
CNAG_03861	13989.1	-2.05695	0.238998	-8.60655	7.52946e-18	1.08302e-16	cytochrome-c oxidase chain VI
CNAG_01265	437.77	-2.0568	0.19889	-10.3414	4.57938e-25	1.531e-23	charged multivesicular body protein 6-A
CNAG_05197	5627.8	-2.05574	0.23978	-8.57343	1.00444e-17	1.41999e-16	NADH-ubiquinone oxidoreductase subunit
CNAG_05888	3632.7	-2.05373	0.268095	-7.66045	1.85283e-14	1.74736e-13	conserved hypothetical protein
CNAG_00006	2939.84	-2.04816	0.23014	-8.89964	5.60288e-19	9.24102e-18	prohibitin Phb2
CNAG_01390	4671.71	-2.04762	0.21348	-9.59162	8.67144e-22	2.03027e-20	adenine phosphoribosyltransferase
CNAG_06064	459.082	-2.04706	0.231151	-8.85592	8.2999e-19	1.33627e-17	conserved hypothetical protein
CNAG_01512	443.793	-2.04431	0.375155	-5.44925	5.05834e-08	2.07076e-07	conserved hypothetical protein
CNAG_00990	9872.7	-2.04404	0.286588	-7.13233	9.86833e-13	7.51979e-12	CIPB
CNAG_02033	2494.61	-2.04374	0.26594	-7.68497	1.53035e-14	1.46938e-13	conserved hypothetical protein
CNAG_04470	95.6014	-2.04364	0.490936	-4.16275	3.14436e-05	8.7015e-05	haloacid dehalogenase
CNAG_01264	4084.08	-2.04014	0.22753	-8.96648	3.06145e-19	5.30889e-18	isocitrate dehydrogenase
CNAG_05269	4750.55	-2.0389	0.246569	-8.26906	1.3502e-16	1.68141e-15	proteasome subunit alpha type 3
CNAG_07975	261.38	-2.03809	0.254689	-8.00229	1.22123e-15	1.33687e-14	#N/A
CNAG_06949	2927.92	-2.03641	0.264381	-7.70256	1.33368e-14	1.29224e-13	hypothetical protein
CNAG_05246	862.738	-2.03641	0.251497	-8.09714	5.62683e-16	6.34685e-15	conserved hypothetical protein
CNAG_03898	1376.04	-2.036	0.208953	-9.74384	1.96012e-22	4.93154e-21	phosphoadenylyl-sulfate reductase
CNAG_02136	2353.16	-2.03458	0.205308	-9.90986	3.77173e-23	1.04066e-21	conserved hypothetical protein
CNAG_02891	3090.44	-2.03448	0.227672	-8.936	4.03519e-19	6.82213e-18	endoplasmic reticulum protein
CNAG_04452	2093.43	-2.02817	0.240201	-8.44363	3.0763e-17	4.1288e-16	30S ribosomal protein S18
CNAG_05635	2560.26	-2.02547	0.266252	-7.60733	2.7982e-14	2.58311e-13	50s ribosomal protein l19
CNAG_04257	3875.93	-2.02531	0.204075	-9.92433	3.26293e-23	9.10432e-22	conserved hypothetical protein
CNAG_02788	429.201	-2.02455	0.20899	-9.68731	3.41398e-22	8.22682e-21	conserved hypothetical protein
CNAG_04820	1865.49	-2.02017	0.16249	-12.4326	1.73952e-35	1.43452e-33	conserved hypothetical protein
CNAG_01323	11400.2	-2.01708	0.279193	-7.22469	5.02248e-13	3.97407e-12	ubiquinol-cytochrome-c reductase
CNAG_03900	1036.84	-2.01511	0.236804	-8.50961	1.7452e-17	2.39424e-16	f-actin capping protein beta subunit
CNAG_07032	3888.08	-2.01447	0.306517	-6.57214	4.95982e-11	2.9904e-10	conserved hypothetical protein
CNAG_02526	44.6953	-2.01353	0.803886	-2.50474	0.0122541	0.0217479	conserved hypothetical protein
CNAG_05720	1281.88	-2.01215	0.187487	-10.7322	7.18759e-27	2.96368e-25	GTPase inhibitor
CNAG_03793	1165	-2.01067	0.221033	-9.09668	9.31377e-20	1.71106e-18	mitochondrial 40s ribosomal protein
CNAG_01553	734.882	-2.01041	0.390305	-5.15087	2.59275e-07	9.6652e-07	CORD and CS domain-containing protein
CNAG_12372	80.3183	-2.00928	0.322145	-6.23719	4.45497e-10	2.36684e-09	#N/A
CNAG_05904	34708.5	-2.00497	0.290742	-6.89603	5.34774e-12	3.68875e-11	ribosomal protein S14
CNAG_05436	128.545	-2.00468	0.227669	-8.80521	1.30611e-18	2.06254e-17	conserved hypothetical protein
CNAG_04033	1240.68	-2.00296	0.130987	-15.2913	8.74322e-53	1.96643e-50	alpha glucosidase
CNAG_04096	84.0753	-2.00186	0.316003	-6.33492	2.37461e-10	1.30648e-09	racemase
CNAG_07558	20283.3	-2.00001	0.283938	-7.04382	1.87046e-12	1.37179e-11	wos2 protein
CNAG_02121	565.78	-1.9989	0.17316	-11.5437	7.94585e-31	4.64363e-29	conserved hypothetical protein
CNAG_01152	51403.3	-1.99788	0.267239	-7.47599	7.6623e-14	6.6592e-13	40s ribosomal protein s6-b
CNAG_06274	16467.2	-1.99705	0.293348	-6.80778	9.91155e-12	6.60355e-11	hypothetical protein
CNAG_04744	1044.52	-1.9962	0.296532	-6.73181	1.67564e-11	1.06661e-10	mannose-6-phosphate isomerase
CNAG_06670	967.477	-1.995	0.203634	-9.797	1.15978e-22	2.99926e-21	splicing factor u2af-associated protein 2
CNAG_03951	2498.83	-1.99049	0.223212	-8.91752	4.76865e-19	7.95346e-18	conserved hypothetical protein
CNAG_02007	7236.55	-1.98934	0.187253	-10.6238	2.30915e-26	9.31439e-25	adenylate kinase
CNAG_06316	3782.19	-1.98849	0.293248	-6.78091	1.1942e-11	7.83673e-11	glycine dehydrogenase
CNAG_02974	39801.6	-1.98821	0.296185	-6.71272	1.91031e-11	1.20872e-10	voltage-dependent ion-selective channel
CNAG_00329	3466.52	-1.9871	0.282079	-7.04447	1.86167e-12	1.36805e-11	conserved hypothetical protein
CNAG_04509	6.37165	-1.98617	0.847135	-2.34457	0.0190488	0.0324679	conserved hypothetical protein
CNAG_03069	939.717	-1.98514	0.311368	-6.37554	1.82318e-10	1.02203e-09	hydrolase
CNAG_03053	48181.2	-1.98352	0.229704	-8.63513	5.86604e-18	8.57042e-17	ribosomal protein L23a
CNAG_05596	6688.5	-1.97601	0.274587	-7.19629	6.18741e-13	4.81878e-12	nuclear transport factor 2
CNAG_04034	63.6474	-1.97266	0.457317	-4.31355	1.60655e-05	4.64866e-05	conserved hypothetical protein
CNAG_06511	894.486	-1.97228	0.365476	-5.39646	6.79675e-08	2.74757e-07	conserved hypothetical protein
CNAG_00019	3205.29	-1.97088	0.241991	-8.14441	3.81141e-16	4.39942e-15	chaperone
CNAG_12481	7.59322	-1.9697	0.707607	-2.78361	0.00537574	0.0102173	#N/A
CNAG_01348	1978.13	-1.96933	0.40826	-4.82371	1.40914e-06	4.726e-06	conserved hypothetical protein
CNAG_01210	5.51383	-1.96721	0.756812	-2.59933	0.00934048	0.0169209	predicted protein
CNAG_04985	12476.1	-1.96209	0.257957	-7.60625	2.82153e-14	2.60141e-13	nascent polypeptide-associated complex subunit alpha
CNAG_02889	58.7657	-1.96206	0.3096	-6.33739	2.33685e-10	1.28673e-09	predicted protein
CNAG_04628	2958.6	-1.96201	0.179649	-10.9214	9.11129e-28	4.04934e-26	eukaryotic translation initiation factor 6
CNAG_00190	864.033	-1.95914	0.265582	-7.37677	1.62178e-13	1.37564e-12	conserved hypothetical protein
CNAG_04799	48032	-1.95464	0.234708	-8.32798	8.22344e-17	1.0487e-15	ribosomal protein L14
CNAG_06169	402.712	-1.95305	0.293384	-6.65697	2.79539e-11	1.73328e-10	R,R
CNAG_07307	10.1966	-1.95186	0.561786	-3.47439	0.000512024	0.00116895	hypothetical protein
CNAG_00534	9448.05	-1.95152	0.27673	-7.05209	1.76246e-12	1.299e-11	hypothetical protein
CNAG_05980	5867.91	-1.94831	0.214334	-9.09007	9.89725e-20	1.8093e-18	predicted protein
CNAG_07533	14.1029	-1.94621	0.530649	-3.66761	0.000244831	0.000589787	conserved hypothetical protein
CNAG_06616	393.257	-1.94588	0.218443	-8.90796	5.19784e-19	8.63051e-18	conserved hypothetical protein
CNAG_01111	4489.4	-1.9447	0.193541	-10.048	9.37123e-24	2.77105e-22	eukaryotic translation initiation factor 3 subunit 11
CNAG_02407	299.043	-1.94441	0.181081	-10.7378	6.76187e-27	2.80372e-25	phospholipase D
CNAG_12436	3.87	-1.9417	0.723874	-2.68237	0.00731032	0.0135237	#N/A
CNAG_03298	5516.41	-1.94145	0.209476	-9.26813	1.89432e-20	3.77947e-19	hypothetical protein
CNAG_01470	7078.68	-1.94066	0.23932	-8.10907	5.10083e-16	5.78875e-15	NADH-ubiquinone oxidoreductase 24 kDa subunit
CNAG_07709	3.28485	-1.9389	0.83838	-2.31268	0.0207403	0.035017	predicted protein
CNAG_03373	1363.42	-1.93756	0.210394	-9.20921	3.2852e-20	6.33319e-19	conserved hypothetical protein
CNAG_01148	6021.03	-1.93734	0.21842	-8.86978	7.32933e-19	1.19294e-17	peptidyl prolyl cis-trans isomerase
CNAG_03563	391.668	-1.93643	0.287215	-6.7421	1.5611e-11	1.00142e-10	aspartate-tRNA ligase
CNAG_04601	11321.1	-1.93581	0.208824	-9.27003	1.86097e-20	3.73301e-19	glycine hydroxymethyltransferase
CNAG_05665	393.45	-1.93511	0.178339	-10.8508	1.97791e-27	8.58482e-26	conserved hypothetical protein
CNAG_06838	885.336	-1.93431	0.149618	-12.9283	3.11812e-38	3.17024e-36	mitochondrial RNA helicase
CNAG_05533	588.112	-1.93339	0.18451	-10.4785	1.08397e-25	3.92449e-24	conserved hypothetical protein
CNAG_04914	4053.57	-1.93142	0.211973	-9.1116	8.1174e-20	1.50618e-18	conserved hypothetical protein
CNAG_13204	53.9327	-1.92993	0.300666	-6.41887	1.37293e-10	7.83839e-10	#N/A
CNAG_01347	1613.56	-1.92767	0.182489	-10.5632	4.41316e-26	1.68838e-24	co-chaperone
CNAG_03596	4442.54	-1.92759	0.234661	-8.21438	2.13265e-16	2.57374e-15	dihydrolipoamide succinyltransferase
CNAG_01391	1370.82	-1.92226	0.233211	-8.24259	1.68519e-16	2.06054e-15	CDC37
CNAG_07316	219.096	-1.92011	0.240595	-7.98071	1.45497e-15	1.57877e-14	alcohol dehydrogenase
CNAG_01744	2480.83	-1.91622	0.268656	-7.13262	9.84749e-13	7.51162e-12	phosphatase
CNAG_04994	1051.3	-1.91598	0.240218	-7.97601	1.51135e-15	1.63243e-14	conserved hypothetical protein
CNAG_01428	26592.3	-1.91584	0.273027	-7.01706	2.26588e-12	1.64715e-11	initiation factor 5a
CNAG_04739	1022.82	-1.91282	0.234853	-8.14473	3.80123e-16	4.3945e-15	metal ion transporter
CNAG_00100	11400.3	-1.90261	0.265219	-7.17372	7.29855e-13	5.65447e-12	chaperone
CNAG_05712	6996.72	-1.9019	0.276224	-6.88536	5.76401e-12	3.95749e-11	6,7-dimethyl-8-ribityllumazine synthase
CNAG_04679	1338.51	-1.90127	0.218563	-8.69895	3.34966e-18	5.02246e-17	conserved hypothetical protein
CNAG_04771	947.257	-1.89939	0.240758	-7.88921	3.04111e-15	3.14361e-14	GTPase
CNAG_02313	374.475	-1.89482	0.246648	-7.68229	1.56272e-14	1.49558e-13	conserved hypothetical protein
CNAG_01451	1622.86	-1.89428	0.285264	-6.64046	3.12696e-11	1.9276e-10	predicted protein
CNAG_00656	52047.8	-1.89405	0.255155	-7.42315	1.14368e-13	9.8278e-13	60s ribosomal protein l7
CNAG_02438	45.7643	-1.89285	0.346116	-5.46885	4.52968e-08	1.87086e-07	conserved hypothetical protein
CNAG_04748	459.827	-1.89043	0.191754	-9.85861	6.29158e-23	1.68578e-21	conserved hypothetical protein
CNAG_05548	167.803	-1.88867	0.288507	-6.54634	5.89629e-11	3.52637e-10	conserved hypothetical protein
CNAG_05765	1682.78	-1.88741	0.212748	-8.87158	7.2114e-19	1.17633e-17	ubiquitin-conjugating enzyme .4KD
CNAG_04621	299.54	-1.88635	0.155296	-12.1468	5.96612e-34	4.25774e-32	glycogen synthase
CNAG_13182	5.54428	-1.8862	0.712024	-2.64906	0.00807155	0.0148138	#N/A
CNAG_12862	25.7933	-1.8845	0.381619	-4.93816	7.88618e-07	2.76351e-06	#N/A
CNAG_00560	2172.79	-1.88389	0.22368	-8.42225	3.6931e-17	4.91222e-16	vacuolar ATP synthase subunit e
CNAG_04017	3788.67	-1.88356	0.292459	-6.44044	1.19129e-10	6.87008e-10	protein-methionine-R-oxide reductase
CNAG_05845	3529.56	-1.88322	0.226854	-8.30143	1.02862e-16	1.30281e-15	conserved hypothetical protein
CNAG_00270	1080.28	-1.88318	0.297457	-6.33092	2.437e-10	1.33981e-09	mitochondrial protein
CNAG_07596	53.7665	-1.88308	0.300938	-6.25737	3.91513e-10	2.09503e-09	predicted protein
CNAG_04984	1330.22	-1.88202	0.226425	-8.31187	9.42095e-17	1.19562e-15	pleiotropic drug resistance protein
CNAG_01984	33942.9	-1.88115	0.270345	-6.95836	3.44254e-12	2.43571e-11	transaldolase
CNAG_03693	2368	-1.87896	0.201675	-9.31676	1.19946e-20	2.44572e-19	60s ribosomal protein l19
CNAG_05935	3498.34	-1.87194	0.276783	-6.76318	1.34992e-11	8.75794e-11	uridylate kinase
CNAG_00929	704.753	-1.87183	0.251122	-7.45385	9.06519e-14	7.82347e-13	conserved hypothetical protein
CNAG_05653	447.984	-1.87115	0.214762	-8.71266	2.96838e-18	4.48703e-17	malate synthase
CNAG_01921	18.1211	-1.87109	0.487152	-3.84088	0.000122596	0.000310762	predicted protein
CNAG_06150	51490.6	-1.86799	0.318665	-5.86193	4.57518e-09	2.11834e-08	heat-shock protein 90
CNAG_00280	2616.07	-1.86608	0.276086	-6.75907	1.38882e-11	8.99459e-11	mitochondrial Mrb1
CNAG_03985	2854.96	-1.86599	0.308028	-6.05787	1.37934e-09	6.86335e-09	monothiol glutaredoxin-5
CNAG_04219	5928.28	-1.86382	0.336999	-5.53064	3.19065e-08	1.35089e-07	lactoylglutathione lyase
CNAG_06168	2709.09	-1.86297	0.254207	-7.32857	2.32617e-13	1.92473e-12	formaldehyde dehydrogenase
CNAG_08014	89.1972	-1.86116	0.253327	-7.34689	2.02868e-13	1.69942e-12	#N/A
CNAG_01524	788.434	-1.86077	0.256289	-7.26046	3.85771e-13	3.08202e-12	conserved hypothetical protein
CNAG_02315	19785.2	-1.86013	0.256673	-7.24706	4.25921e-13	3.3882e-12	ubiquinol-cytochrome c reductase iron-sulfur subunit
CNAG_04683	2034.89	-1.85946	0.240964	-7.71678	1.19305e-14	1.16665e-13	conserved hypothetical protein
CNAG_05059	8060.73	-1.85906	0.236685	-7.85457	4.01155e-15	4.10345e-14	pyruvate dehydrogenase e1 component beta subunit
CNAG_00722	2601.23	-1.85583	0.21346	-8.69404	3.49778e-18	5.23397e-17	ribosomal protein L27
CNAG_13037	5.44002	-1.85412	0.69394	-2.67187	0.00754293	0.0139124	#N/A
CNAG_03048	947.778	-1.85334	0.228345	-8.11638	4.80309e-16	5.46756e-15	cytoplasmic protein
CNAG_12137	4.66491	-1.85325	0.856349	-2.16413	0.030454	0.0496366	#N/A
CNAG_05273	1249.43	-1.85108	0.227973	-8.1197	4.6733e-16	5.34441e-15	1,2-dihydroxy-3-keto-5-methylthiopentene dioxygenase
CNAG_04236	2004.66	-1.85026	0.230644	-8.02214	1.03917e-15	1.14432e-14	acid phosphatase
CNAG_02202	3052.8	-1.84966	0.249177	-7.4231	1.14406e-13	9.8278e-13	adenylyl-sulfate kinase
CNAG_03165	4030.04	-1.84729	0.211479	-8.73508	2.43493e-18	3.73389e-17	conserved hypothetical protein
CNAG_02877	262.877	-1.84535	0.309117	-5.96975	2.37612e-09	1.14665e-08	conserved hypothetical protein
CNAG_03944	8613.29	-1.8437	0.233629	-7.89156	2.98439e-15	3.0936e-14	chaperone regulator
CNAG_01542	82.3486	-1.8412	0.271964	-6.77001	1.28769e-11	8.3983e-11	taurine catabolism dioxygenase TauD
CNAG_05232	53020.1	-1.84037	0.296884	-6.19894	5.6846e-10	2.98804e-09	ribosomal protein L8
CNAG_01743	816.165	-1.83936	0.385076	-4.77662	1.78268e-06	5.89095e-06	conserved hypothetical protein
CNAG_04068	21746.9	-1.8386	0.288451	-6.37405	1.84099e-10	1.03045e-09	60s ribosomal protein
CNAG_00672	42061.4	-1.83849	0.260235	-7.06471	1.6095e-12	1.19338e-11	ribosomal protein S11
CNAG_12558	21.5903	-1.83607	0.435077	-4.22009	2.44202e-05	6.88365e-05	#N/A
CNAG_07784	23.7066	-1.83472	0.43994	-4.17039	3.04082e-05	8.4307e-05	conserved hypothetical protein
CNAG_05341	74.453	-1.83352	0.285963	-6.41172	1.43884e-10	8.17695e-10	conserved hypothetical protein
CNAG_04004	51385.5	-1.83121	0.211254	-8.66829	4.38668e-18	6.48565e-17	40s ribosomal protein s3ae-a
CNAG_00802	354.278	-1.83078	0.230019	-7.95928	1.73047e-15	1.84005e-14	calcineurin-binding protein
CNAG_00233	2295.68	-1.83059	0.249416	-7.33951	2.14377e-13	1.79178e-12	chaperone protein
CNAG_00499	806.083	-1.82995	0.200834	-9.11177	8.10515e-20	1.50618e-18	carnitine/acyl carnitine carrier
CNAG_04974	225.779	-1.82963	0.293466	-6.23454	4.53101e-10	2.40552e-09	conserved hypothetical protein
CNAG_01261	1416.04	-1.8295	0.204861	-8.93045	4.24287e-19	7.12457e-18	myosin I binding protein
CNAG_02285	26857.9	-1.82921	0.343352	-5.32749	9.95778e-08	3.92703e-07	nucleoside-diphosphate kinase
CNAG_05465	42207.2	-1.82919	0.286433	-6.3861	1.70175e-10	9.59027e-10	cytoplasmic protein
CNAG_07576	1133.59	-1.82905	0.30712	-5.95549	2.59298e-09	1.24483e-08	predicted protein
CNAG_03281	4819.6	-1.829	0.370311	-4.93909	7.8486e-07	2.75164e-06	glycine-rich RNA binding protein
CNAG_12440	4.7411	-1.82867	0.74509	-2.45429	0.0141162	0.0246868	#N/A
CNAG_12889	2.80177	-1.82424	0.842781	-2.16455	0.0304222	0.0496032	#N/A
CNAG_12374	7.31209	-1.82345	0.66419	-2.74538	0.00604411	0.0113683	#N/A
CNAG_02914	2789.97	-1.82295	0.221134	-8.24363	1.67059e-16	2.04605e-15	conserved hypothetical protein
CNAG_02950	2480.01	-1.8222	0.200807	-9.07441	1.14299e-19	2.05905e-18	thioredoxin
CNAG_12005	19.1281	-1.8167	0.52748	-3.44411	0.000572942	0.00129527	#N/A
CNAG_00445	781.889	-1.81562	0.20757	-8.747	2.19101e-18	3.38786e-17	HMG1
CNAG_05714	979.658	-1.81556	0.304957	-5.9535	2.62462e-09	1.25758e-08	conserved hypothetical protein
CNAG_02094	2147.73	-1.81518	0.16557	-10.9632	5.74171e-28	2.61441e-26	arp2/3 complex 34 kda subunit
CNAG_12511	79.7004	-1.81469	0.316859	-5.72714	1.0214e-08	4.54486e-08	#N/A
CNAG_01607	1662.61	-1.81392	0.256903	-7.06073	1.65626e-12	1.22682e-11	thioredoxin
CNAG_07674	173.126	-1.81374	0.25411	-7.1376	9.49718e-13	7.26681e-12	conserved hypothetical protein
CNAG_00716	27021.4	-1.81302	0.468467	-3.87011	0.000108788	0.000278519	electron carrier
CNAG_00626	12236.7	-1.81069	0.302729	-5.98122	2.2147e-09	1.07505e-08	conserved hypothetical protein
CNAG_07164	239.806	-1.81059	0.395374	-4.57944	4.66213e-06	1.44901e-05	Aim25p
CNAG_06402	2658.43	-1.8093	0.240898	-7.51064	5.88378e-14	5.20494e-13	conserved hypothetical protein
CNAG_03959	4410.92	-1.809	0.331744	-5.45299	4.95296e-08	2.02987e-07	conserved hypothetical protein
CNAG_01302	2013.12	-1.80494	0.320438	-5.63274	1.77372e-08	7.66274e-08	conserved hypothetical protein
CNAG_03919	877.492	-1.8049	0.276039	-6.53857	6.21096e-11	3.69966e-10	acetate non-utilizing protein 9
CNAG_01628	35065.6	-1.80306	0.265046	-6.80279	1.02612e-11	6.80595e-11	ribosomal protein S20
CNAG_05199	20547.2	-1.80241	0.283942	-6.34781	2.18399e-10	1.20877e-09	heat shock protein
CNAG_03949	561.156	-1.80121	0.294197	-6.12245	9.21448e-10	4.70357e-09	4-nitrophenylphosphatase
CNAG_06770	20176.3	-1.8003	0.28354	-6.34937	2.16192e-10	1.19745e-09	fructose-bisphosphate aldolase
CNAG_01414	2449.65	-1.79953	0.216993	-8.29305	1.10384e-16	1.3886e-15	ARCN1 protein
CNAG_12695	45.5038	-1.79913	0.359186	-5.00891	5.47399e-07	1.9627e-06	#N/A
CNAG_03141	33.4192	-1.79625	0.3502	-5.12921	2.90958e-07	1.07491e-06	conserved hypothetical protein
CNAG_00466	225.545	-1.7954	0.349424	-5.13819	2.77403e-07	1.02996e-06	adaptin ear-binding coat-associated protein 2
CNAG_06638	4508.05	-1.79382	0.189711	-9.45554	3.21357e-21	6.93346e-20	malate dehydrogenase
CNAG_12194	85.9312	-1.79219	0.26898	-6.66291	2.6845e-11	1.6715e-10	#N/A
CNAG_03445	467.731	-1.79068	0.257919	-6.94283	3.84323e-12	2.7063e-11	conserved hypothetical protein
CNAG_06377	22435.3	-1.78888	0.281656	-6.35129	2.13514e-10	1.18438e-09	inorganic phosphate transporter
CNAG_05632	16.5764	-1.78658	0.485325	-3.68121	0.000232128	0.000561189	conserved hypothetical protein
CNAG_01035	4624.05	-1.78635	0.284244	-6.28456	3.28783e-10	1.7851e-09	proteasome subunit alpha type-7
CNAG_05623	3688.76	-1.78524	0.20704	-8.62268	6.54042e-18	9.51824e-17	chorismate synthase
CNAG_02933	392.048	-1.78519	0.407014	-4.38606	1.15421e-05	3.41433e-05	quinone oxidoreductase
CNAG_04762	40578.6	-1.78172	0.261379	-6.81662	9.32051e-12	6.22094e-11	Ras2
CNAG_02140	4404.99	-1.7774	0.306279	-5.80322	6.50525e-09	2.95845e-08	conserved hypothetical protein
CNAG_04844	7419.95	-1.77476	0.187136	-9.48377	2.45263e-21	5.36973e-20	mitochondrial import receptor subunit tom22
CNAG_06351	4017.11	-1.77299	0.28553	-6.20945	5.31691e-10	2.80072e-09	conserved hypothetical protein
CNAG_13059	20.6568	-1.77089	0.42917	-4.12631	3.68633e-05	0.000101183	#N/A
CNAG_06392	929.325	-1.77004	0.235581	-7.51349	5.75712e-14	5.10505e-13	conserved hypothetical protein
CNAG_02132	91.5538	-1.76931	0.380163	-4.65409	3.25418e-06	1.03392e-05	conserved hypothetical protein
CNAG_03627	12126.3	-1.76888	0.275452	-6.42172	1.34746e-10	7.71075e-10	cyclophilin A
CNAG_02131	940.482	-1.76802	0.1742	-10.1494	3.33498e-24	1.0103e-22	iron sulfur assembly protein 1
CNAG_06489	6345.63	-1.76669	0.207821	-8.50103	1.87921e-17	2.56861e-16	adenosine kinase
CNAG_01823	1263.41	-1.76651	0.230637	-7.65926	1.87011e-14	1.76141e-13	myo-inositol monophosphatase
CNAG_05570	1350.16	-1.76608	0.197579	-8.93859	3.94154e-19	6.67902e-18	conserved hypothetical protein
CNAG_01005	5397.27	-1.7658	0.290194	-6.08488	1.16576e-09	5.85403e-09	glutathione transferase
CNAG_06214	516.231	-1.76268	0.211548	-8.33229	7.9293e-17	1.01293e-15	predicted protein
CNAG_12625	65.3029	-1.76175	0.508239	-3.46637	0.000527531	0.00119992	#N/A
CNAG_06876	311.511	-1.76067	0.184144	-9.56138	1.16194e-21	2.66993e-20	alpha-ketoglutarate-dependent taurine dioxygenase
CNAG_05820	17.2502	-1.76007	0.502812	-3.50046	0.000464463	0.00106825	aromatic-amino-acid transaminase
CNAG_06088	2310.27	-1.76004	0.234949	-7.49115	6.8271e-14	5.99654e-13	aspartate aminotransferase
CNAG_02843	3637.62	-1.75968	0.372572	-4.72305	2.32332e-06	7.5763e-06	conserved hypothetical protein
CNAG_12161	94.241	-1.75958	0.331442	-5.30886	1.10315e-07	4.31381e-07	#N/A
CNAG_04445	35028.7	-1.75889	0.27221	-6.4615	1.03667e-10	6.01105e-10	40S ribosomal protein S7
CNAG_04475	1299.05	-1.75709	0.249549	-7.04105	1.90792e-12	1.39651e-11	conserved hypothetical protein
CNAG_03015	11518.6	-1.75654	0.268936	-6.53144	6.51386e-11	3.86149e-10	prcdna38
CNAG_03333	867.291	-1.75531	0.244841	-7.16919	7.54453e-13	5.82679e-12	cytoplasmic protein
CNAG_04884	20100	-1.75521	0.311177	-5.64056	1.69495e-08	7.33951e-08	ribosomal protein L41
CNAG_12441	10.9701	-1.75502	0.594727	-2.95097	0.00316774	0.00629309	#N/A
CNAG_07346	4473.93	-1.75308	0.187389	-9.35529	8.33696e-21	1.75289e-19	t-complex protein 1
CNAG_04027	132.229	-1.75277	0.436225	-4.01805	5.86825e-05	0.000156613	conserved hypothetical protein
CNAG_03987	1671.13	-1.75168	0.13244	-13.2262	6.19257e-40	7.18145e-38	eRFS
CNAG_06076	2175.76	-1.75159	0.118485	-14.7832	1.88048e-49	3.48924e-47	cytoplasmic protein
CNAG_01412	686.64	-1.74977	0.126742	-13.8057	2.35318e-43	3.23431e-41	nuclear elongation and deformation protein 1
CNAG_07861	18.7772	-1.74313	0.404282	-4.31167	1.62024e-05	4.68645e-05	conserved hypothetical protein
CNAG_00237	3773.16	-1.73994	0.200513	-8.67745	4.04738e-18	6.00793e-17	3-isopropylmalate dehydratase
CNAG_03662	1844.65	-1.73913	0.264114	-6.58474	4.55676e-11	2.75886e-10	conserved hypothetical protein
CNAG_00684	2181.19	-1.73851	0.278048	-6.25255	4.03801e-10	2.15923e-09	ribulose-phosphate 3-epimerase
CNAG_02815	643.445	-1.73779	0.317098	-5.48031	4.24577e-08	1.76242e-07	glycerol-3-phosphate dehydrogenase
CNAG_03065	5367.13	-1.73774	0.167154	-10.3961	2.58385e-25	8.83286e-24	ER-derived vesicles protein ERV14
CNAG_03995	1360.09	-1.73701	0.365257	-4.75557	1.97884e-06	6.51017e-06	predicted protein
CNAG_00473	1390.94	-1.73681	0.281	-6.18081	6.37746e-10	3.31467e-09	defender against cell death 1
CNAG_06598	30.4548	-1.73676	0.396692	-4.37811	1.19715e-05	3.5329e-05	predicted protein
CNAG_00873	32.8062	-1.7366	0.431254	-4.02685	5.65289e-05	0.000151192	conserved hypothetical protein
CNAG_01212	529.548	-1.73511	0.223594	-7.76009	8.48719e-15	8.41013e-14	conserved hypothetical protein
CNAG_04054	528.766	-1.73449	0.203362	-8.5291	1.47488e-17	2.04226e-16	Sui1 protein
CNAG_06663	6602.59	-1.73418	0.271293	-6.39229	1.63424e-10	9.21679e-10	conserved hypothetical protein
CNAG_01253	1583.87	-1.73269	0.23568	-7.35185	1.95481e-13	1.64352e-12	protein transporter
CNAG_02898	2580.35	-1.73205	0.153817	-11.2605	2.05613e-29	1.05976e-27	RNA binding protein
CNAG_06840	35853	-1.7317	0.17808	-9.72424	2.37663e-22	5.89562e-21	translation elongation factor 2
CNAG_00108	2268.32	-1.7313	0.213714	-8.10105	5.44884e-16	6.16483e-15	RuvB-like helicase 1
CNAG_04322	3756.8	-1.72978	0.425754	-4.06287	4.84735e-05	0.000131064	conserved hypothetical protein
CNAG_07999	614.397	-1.72891	0.297884	-5.80395	6.47687e-09	2.94735e-08	#N/A
CNAG_00065	4297.76	-1.72888	0.272807	-6.33738	2.33699e-10	1.28673e-09	ran-specific GTPase-activating protein 1
CNAG_00930	11792.3	-1.72583	0.176332	-9.7874	1.27533e-22	3.28664e-21	argininosuccinate synthase
CNAG_01892	1753.74	-1.72449	0.272482	-6.32882	2.47048e-10	1.3552e-09	conserved hypothetical protein
CNAG_00482	3615.63	-1.72393	0.265432	-6.49479	8.31505e-11	4.87475e-10	26S proteasome regulatory subunit
CNAG_03589	1869.29	-1.72294	0.176056	-9.7863	1.28925e-22	3.311e-21	adrenodoxin-type ferredoxin
CNAG_02916	12160.7	-1.7215	0.325008	-5.29678	1.1786e-07	4.5895e-07	hydrogen-transporting ATP synthase
CNAG_06900	10241.6	-1.72108	0.197992	-8.69269	3.53967e-18	5.286e-17	phosphoglycerate mutase
CNAG_02505	445.839	-1.7196	0.22925	-7.501	6.33331e-14	5.58264e-13	conserved hypothetical protein
CNAG_00510	1261.92	-1.71935	0.193027	-8.90733	5.22745e-19	8.66031e-18	prefoldin subunit 2
CNAG_02967	562.593	-1.71447	0.260431	-6.5832	4.60441e-11	2.78289e-10	conserved hypothetical protein
CNAG_02439	105.089	-1.71367	0.254589	-6.73111	1.68376e-11	1.07085e-10	conserved hypothetical protein
CNAG_04196	1955.14	-1.71171	0.202467	-8.45424	2.80922e-17	3.79091e-16	actin binding protein
CNAG_05388	201.699	-1.70852	0.280184	-6.09785	1.07504e-09	5.43157e-09	DNA glycosylase
CNAG_12740	71.2818	-1.70798	0.308769	-5.53158	3.17362e-08	1.34444e-07	#N/A
CNAG_05741	963.71	-1.70795	0.29388	-5.81174	6.18255e-09	2.82207e-08	conserved hypothetical protein
CNAG_03668	199.874	-1.70517	0.202637	-8.41492	3.93177e-17	5.20172e-16	conserved hypothetical protein
CNAG_05379	1245.1	-1.705	0.233024	-7.31681	2.53926e-13	2.08017e-12	regucalcin family protein
CNAG_12328	16.8034	-1.70399	0.627529	-2.71539	0.00661974	0.0123726	#N/A
CNAG_05070	5183.41	-1.70392	0.23926	-7.1216	1.06681e-12	8.10429e-12	sulfite reductase beta subunit
CNAG_07369	22.3162	-1.70253	0.409674	-4.1558	3.24144e-05	8.94017e-05	predicted protein
CNAG_01402	2491.01	-1.70243	0.217184	-7.83865	4.554e-15	4.63011e-14	actin binding protein
CNAG_00648	391.421	-1.70236	0.26046	-6.53597	6.31995e-11	3.75855e-10	esterase/lipase
CNAG_00385	3042.54	-1.69959	0.245656	-6.91858	4.56208e-12	3.17633e-11	proteasome subunit beta type 3
CNAG_03309	1092.16	-1.69954	0.186714	-9.10234	8.8404e-20	1.63218e-18	pre-mRNA-splicing factor CWC21
CNAG_13138	30.9876	-1.69897	0.452543	-3.75427	0.000173847	0.000430815	#N/A
CNAG_03365	904.198	-1.69759	0.204992	-8.28124	1.21897e-16	1.52309e-15	conserved hypothetical protein
CNAG_07717	1895.95	-1.69751	0.153541	-11.0557	2.05664e-28	9.66102e-27	ubiquitin carboxyl-terminal hydrolase 12
CNAG_06699	35009.7	-1.69732	0.284045	-5.97553	2.29341e-09	1.11035e-08	glyceraldehyde-3-phosphate dehydrogenase
CNAG_02827	1892.72	-1.69726	0.254529	-6.66821	2.58936e-11	1.61498e-10	ribosomal chaperone
CNAG_04256	117.212	-1.69617	0.246487	-6.88139	5.92718e-12	4.06576e-11	conserved hypothetical protein
CNAG_04546	14.7831	-1.6958	0.551862	-3.07287	0.00212014	0.00434808	multidrug transporter
CNAG_00305	8515.78	-1.69558	0.261426	-6.48589	8.82076e-11	5.14279e-10	chaperone activator
CNAG_06140	6743.69	-1.69423	0.323355	-5.23955	1.60965e-07	6.14866e-07	long-chain fatty acid transporter
CNAG_06122	992.052	-1.6937	0.265426	-6.38106	1.75867e-10	9.88102e-10	glycerol-1-phosphatase
CNAG_03961	1969.69	-1.69353	0.182873	-9.2607	2.03104e-20	4.04139e-19	conserved hypothetical protein
CNAG_06734	722.117	-1.69251	0.269339	-6.28392	3.30143e-10	1.79117e-09	predicted protein
CNAG_12093	866.81	-1.69123	0.265598	-6.36764	1.91964e-10	1.06964e-09	#N/A
CNAG_01128	1026.7	-1.69027	0.245939	-6.8727	6.29989e-12	4.29364e-11	hydroxyacylglutathione hydrolase
CNAG_12514	15.9456	-1.68966	0.608811	-2.77535	0.00551417	0.0104528	#N/A
CNAG_00457	14755.7	-1.68964	0.199899	-8.45247	2.85213e-17	3.84183e-16	glutamine synthetase
CNAG_00471	1414.51	-1.68935	0.258627	-6.53198	6.49043e-11	3.85068e-10	mitochondrial protein
CNAG_05410	192.503	-1.68435	0.274947	-6.1261	9.00611e-10	4.60671e-09	chromosome 17 open reading frame 39
CNAG_02182	9178.87	-1.68347	0.357792	-4.70517	2.53653e-06	8.22101e-06	D-lactaldehyde dehydrogenase
CNAG_13162	41.0026	-1.6832	0.587289	-2.86605	0.00415631	0.00805856	#N/A
CNAG_05608	145.332	-1.683	0.218071	-7.7177	1.18451e-14	1.15982e-13	conserved hypothetical protein
CNAG_01951	33284.2	-1.68165	0.271746	-6.18833	6.0805e-10	3.17589e-09	40S ribosomal protein S22
CNAG_01578	632.717	-1.68143	0.22999	-7.31089	2.65379e-13	2.16207e-12	conserved hypothetical protein
CNAG_02569	611.21	-1.68125	0.170048	-9.88691	4.7443e-23	1.29456e-21	conserved hypothetical protein
CNAG_03621	11758.8	-1.68082	0.275662	-6.09739	1.07814e-09	5.44349e-09	cyclophilin A
CNAG_05226	1533.25	-1.67953	0.152638	-11.0034	3.68192e-28	1.69734e-26	conserved hypothetical protein
CNAG_06594	2653.07	-1.67918	0.175596	-9.56271	1.14715e-21	2.64416e-20	oxysterol binding protein
CNAG_01777	303.545	-1.67866	0.318897	-5.26396	1.40986e-07	5.43301e-07	glyoxylate reductase
CNAG_05576	754.028	-1.67708	0.310825	-5.39558	6.8302e-08	2.75809e-07	conserved hypothetical protein
CNAG_00933	303.946	-1.67619	0.226546	-7.39891	1.37308e-13	1.17273e-12	conserved hypothetical protein
CNAG_04014	4784.67	-1.67575	0.253415	-6.61265	3.77508e-11	2.31559e-10	26S proteasome regulatory subunit RPN9
CNAG_03372	624.019	-1.67503	0.175526	-9.54294	1.38837e-21	3.17062e-20	vacuolar protein-sorting protein BRO1
CNAG_06180	5744.55	-1.67484	0.279579	-5.99056	2.09119e-09	1.02044e-08	NADH-ubiquinone oxidoreductase 21 kDa subunit
CNAG_05031	347.509	-1.6744	0.338155	-4.95157	7.36168e-07	2.59565e-06	succinyl-CoA:3-ketoacid-coenzyme A transferase
CNAG_00987	1208.28	-1.6734	0.170626	-9.80738	1.04655e-22	2.72545e-21	prefoldin subunit
CNAG_02471	660.526	-1.6721	0.237194	-7.04952	1.79537e-12	1.32195e-11	conserved hypothetical protein
CNAG_01321	10600.9	-1.67058	0.331271	-5.04293	4.58463e-07	1.65421e-06	acyl carrier protein
CNAG_00246	891.054	-1.67014	0.126834	-13.1679	1.34272e-39	1.48742e-37	conserved hypothetical protein
CNAG_00264	801.054	-1.66955	0.211347	-7.89958	2.79845e-15	2.91714e-14	nuclease I
CNAG_02266	6572.75	-1.66954	0.199941	-8.35012	6.81934e-17	8.81763e-16	NADH ubiqionone oxidoreductase chain B
CNAG_03494	1124.81	-1.66724	0.177293	-9.40384	5.26072e-21	1.12655e-19	conserved hypothetical protein
CNAG_07177	6483.6	-1.66683	0.231696	-7.19403	6.2906e-13	4.894e-12	NADH-ubiquinone oxidoreductase kDa subunit
CNAG_07928	26.7785	-1.66562	0.433311	-3.84393	0.00012108	0.000307339	predicted protein
CNAG_03012	13869.7	-1.6606	0.226746	-7.32362	2.41361e-13	1.98381e-12	hypothetical protein
CNAG_07780	249.577	-1.66028	0.18705	-8.87612	6.92352e-19	1.13186e-17	farnesyltranstransferase
CNAG_12191	9.84798	-1.65926	0.739588	-2.24349	0.0248654	0.0412958	#N/A
CNAG_01924	412.775	-1.65857	0.203769	-8.13945	3.97082e-16	4.57329e-15	conserved hypothetical protein
CNAG_01568	3555.15	-1.65434	0.184066	-8.98778	2.5227e-19	4.43685e-18	t-complex protein 1
CNAG_00544	291.053	-1.65386	0.718632	-2.30141	0.0213686	0.0360041	conserved hypothetical protein
CNAG_05892	2188.89	-1.6533	0.20811	-7.94435	1.95217e-15	2.06103e-14	phosphoglycerate mutase
CNAG_00808	3338.15	-1.65313	0.242962	-6.80405	1.01718e-11	6.75541e-11	myosin regulatory light chain cdc4
CNAG_05994	207.255	-1.65103	0.240391	-6.86811	6.50589e-12	4.42998e-11	multidrug transporter
CNAG_00092	3747.37	-1.65102	0.24184	-6.82691	8.67659e-12	5.80711e-11	mitochondrial protein
CNAG_01752	3794.44	-1.65034	0.248177	-6.64983	2.93438e-11	1.81643e-10	organic acid transporter
CNAG_03692	181.707	-1.65032	0.303946	-5.42964	5.64679e-08	2.29646e-07	DUF1295 domain-containing protein
CNAG_02500	13777	-1.64973	0.263196	-6.26809	3.65512e-10	1.97297e-09	calnexin
CNAG_07629	210.464	-1.64894	0.167449	-9.84742	7.03277e-23	1.86419e-21	endopolyphosphatase
CNAG_05555	46430.5	-1.64853	0.25924	-6.35909	2.02955e-10	1.12918e-09	ribosomal protein L4
CNAG_04206	1182.27	-1.6482	0.42902	-3.84179	0.000122139	0.000309709	DUF636 domain-containing protein
CNAG_05462	6340.44	-1.64749	0.267339	-6.16257	7.15751e-10	3.70454e-09	cytochrome-b5 reductase
CNAG_05909	19005.7	-1.64386	0.198245	-8.29209	1.11274e-16	1.39742e-15	electron transporter
CNAG_02234	45448.2	-1.64363	0.236779	-6.94161	3.87649e-12	2.72456e-11	60S ribosomal protein L6
CNAG_01492	5116.52	-1.64353	0.263213	-6.24409	4.26288e-10	2.27292e-09	conserved hypothetical protein
CNAG_00292	2879.95	-1.64298	0.175956	-9.33746	9.86771e-21	2.03914e-19	zinc-finger protein zpr1
CNAG_04776	4747.08	-1.64291	0.180861	-9.08383	1.04821e-19	1.90216e-18	homoserine dehydrogenase Hom6
CNAG_06114	3048.32	-1.64257	0.234222	-7.0129	2.33431e-12	1.68862e-11	GTPase
CNAG_01399	715.799	-1.64215	0.187446	-8.76068	1.94076e-18	3.00717e-17	conserved hypothetical protein
CNAG_12271	37.2708	-1.64132	0.575005	-2.85445	0.00431118	0.00832429	#N/A
CNAG_01890	19727.5	-1.63894	0.194383	-8.4315	3.41274e-17	4.55564e-16	5-methyltetrahydropteroyltriglutamate-homocysteine S-methyltransferase
CNAG_00135	745.525	-1.63883	0.24125	-6.79305	1.09789e-11	7.24959e-11	cyclophilin
CNAG_02879	1580.94	-1.63746	0.195855	-8.36057	6.24164e-17	8.12727e-16	conserved hypothetical protein
CNAG_05643	198.96	-1.63732	0.214519	-7.63251	2.30221e-14	2.14391e-13	conserved hypothetical protein
CNAG_04630	1423.44	-1.63488	0.298221	-5.48212	4.20264e-08	1.74549e-07	conserved hypothetical protein
CNAG_03630	61.6243	-1.63413	0.279977	-5.83668	5.32515e-09	2.44122e-08	conserved hypothetical protein
CNAG_02806	1176.56	-1.63255	0.15482	-10.5448	5.36928e-26	2.02288e-24	zinc transporter 1
CNAG_02704	1728.11	-1.63222	0.222646	-7.33101	2.28418e-13	1.89465e-12	conserved hypothetical protein
CNAG_04494	1679.99	-1.63154	0.182605	-8.93483	4.07816e-19	6.86351e-18	U1 small nuclear ribonucleoprotein
CNAG_05800	24247.4	-1.6315	0.201552	-8.0947	5.7406e-16	6.46536e-15	60s ribosomal protein l33-b
CNAG_04121	2564.84	-1.6312	0.144304	-11.304	1.25418e-29	6.60177e-28	conserved hypothetical protein
CNAG_02473	580.3	-1.63034	0.340637	-4.78615	1.7001e-06	5.63067e-06	endoplasmic reticulum protein
CNAG_07541	903.985	-1.62738	0.253802	-6.41199	1.43634e-10	8.16896e-10	conserved hypothetical protein
CNAG_02722	848.844	-1.62612	0.266453	-6.10282	1.0421e-09	5.2723e-09	aldose reductase
CNAG_06313	6856.73	-1.62582	0.224216	-7.2511	4.13394e-13	3.29207e-12	phosphoglucomutase
CNAG_00584	7059.16	-1.62492	0.267186	-6.08162	1.18971e-09	5.97026e-09	actin monomer binding protein
CNAG_06141	686.869	-1.62255	0.302455	-5.36459	8.11317e-08	3.24789e-07	dUTP diphosphatase
CNAG_01187	2019.78	-1.62112	0.162321	-9.98711	1.73564e-23	4.95459e-22	ribosome biogenesis protein RPF2
CNAG_05614	999.129	-1.6209	0.248819	-6.51437	7.29938e-11	4.30652e-10	UPF0135 protein
CNAG_01789	2464.25	-1.61907	0.227721	-7.10987	1.16152e-12	8.78778e-12	conserved hypothetical protein
CNAG_04215	3658.87	-1.61879	0.284326	-5.69342	1.24518e-08	5.47172e-08	sulfate adenylyltransferase
CNAG_02906	1348.21	-1.61853	0.190495	-8.49644	1.95501e-17	2.6673e-16	ubiquitin-conjugating enzyme e2-24 kda
CNAG_06147	5760.84	-1.61823	0.303357	-5.33441	9.58564e-08	3.78832e-07	conserved hypothetical protein
CNAG_13042	11.6635	-1.61787	0.518092	-3.12274	0.00179177	0.00372299	#N/A
CNAG_01113	1677.29	-1.61754	0.158494	-10.2057	1.87041e-24	5.88227e-23	predicted protein
CNAG_04675	792.273	-1.61733	0.352997	-4.5817	4.61216e-06	1.43528e-05	conserved hypothetical protein
CNAG_01822	1414.38	-1.617	0.268566	-6.02089	1.73464e-09	8.56586e-09	conserved hypothetical protein
CNAG_05997	6346.99	-1.61531	0.169986	-9.5026	2.04709e-21	4.54895e-20	conserved hypothetical protein
CNAG_03965	1771.65	-1.61527	0.200438	-8.05872	7.70956e-16	8.59165e-15	conserved hypothetical protein
CNAG_06640	1556.31	-1.61322	0.251442	-6.41588	1.40012e-10	7.96908e-10	carboxypeptidase C
CNAG_03435	10606.5	-1.61289	0.219762	-7.33928	2.14753e-13	1.79291e-12	snRNP subunit
CNAG_05192	76.1125	-1.60875	0.35493	-4.53257	5.827e-06	1.77902e-05	predicted protein
CNAG_02377	1355.36	-1.60834	0.24659	-6.52233	6.92217e-11	4.09047e-10	aldehyde dehydrogenase
CNAG_06827	6.51153	-1.60769	0.64234	-2.50287	0.0123192	0.0218531	conserved hypothetical protein
CNAG_01359	3233.39	-1.60612	0.237257	-6.76951	1.29221e-11	8.40559e-11	RNA polymerase II subunit 7
CNAG_02927	1397.93	-1.6044	0.151272	-10.6061	2.79304e-26	1.10855e-24	thioredoxin family protein
CNAG_04652	1360.37	-1.60416	0.385553	-4.16068	3.17296e-05	8.77618e-05	enoyl reductase
CNAG_03557	299.825	-1.60325	0.267352	-5.99678	2.01264e-09	9.85343e-09	transcription initiation factor iia small chain
CNAG_00790	711.848	-1.60254	0.202368	-7.91894	2.39545e-15	2.51828e-14	PAP2 domain-containing protein
CNAG_03968	2312.01	-1.60231	0.201101	-7.96771	1.61638e-15	1.73114e-14	poly(A) binding protein
CNAG_05225	1364.78	-1.60141	0.219855	-7.28395	3.24175e-13	2.62094e-12	cell cycle control protein cwf14
CNAG_00994	1494.91	-1.60018	0.218099	-7.33696	2.18504e-13	1.82013e-12	mago nashi protein
CNAG_03315	3688.05	-1.59897	0.246036	-6.49893	8.08927e-11	4.75365e-10	Rho1 GTP-binding protein
CNAG_06365	390.736	-1.59764	0.200495	-7.96848	1.60634e-15	1.72287e-14	endoplasmic reticulum protein
CNAG_04178	168.994	-1.59747	0.225852	-7.07308	1.5153e-12	1.12804e-11	conserved hypothetical protein
CNAG_04902	475.127	-1.59712	0.271844	-5.87514	4.22476e-09	1.95976e-08	MMS2
CNAG_13129	11.7855	-1.59534	0.569272	-2.80242	0.00507204	0.00969724	#N/A
CNAG_03358	12659.4	-1.59231	0.231847	-6.86795	6.51288e-12	4.43067e-11	phosphoglycerate kinase
CNAG_04651	1219.2	-1.58646	0.322923	-4.9128	8.97834e-07	3.12264e-06	conserved hypothetical protein
CNAG_01597	681.978	-1.58508	0.218015	-7.2705	3.58155e-13	2.88311e-12	conserved hypothetical protein
CNAG_02928	42931.3	-1.58256	0.271462	-5.82975	5.55104e-09	2.54006e-08	60s ribosomal protein l5-b
CNAG_02706	37.0415	-1.58238	0.334678	-4.72807	2.26661e-06	7.39787e-06	predicted protein
CNAG_06710	1941.11	-1.58208	0.256166	-6.17601	6.57428e-10	3.4098e-09	conserved hypothetical protein
CNAG_04552	5.97246	-1.58084	0.602639	-2.62319	0.00871103	0.0158775	ITR1
CNAG_03967	1054.96	-1.58041	0.119964	-13.174	1.23776e-39	1.39192e-37	F-actin capping
CNAG_06385	671.485	-1.5783	0.205988	-7.6621	1.82921e-14	1.72728e-13	GAF domain nucleotide-binding protein
CNAG_05878	4752.97	-1.57747	0.233877	-6.74489	1.53138e-11	9.84915e-11	p41-Arc
CNAG_00450	2567.19	-1.5773	0.238895	-6.60247	4.0436e-11	2.46806e-10	3-isopropylmalate dehydrogenase
CNAG_03721	3833.56	-1.57695	0.217097	-7.26381	3.76326e-13	3.00979e-12	26s proteasome non-ATPase regulatory subunit 8
CNAG_04848	2636.19	-1.57591	0.274351	-5.74414	9.23916e-09	4.12098e-08	mRNA binding protein
CNAG_03913	816.562	-1.57571	0.412932	-3.8159	0.000135685	0.000342069	conserved hypothetical protein
CNAG_13083	10.5104	-1.57463	0.617938	-2.5482	0.0108281	0.0193794	#N/A
CNAG_00141	143.63	-1.57132	0.337036	-4.66219	3.12869e-06	9.97043e-06	monooxygenase
CNAG_00418	5534.01	-1.57046	0.254136	-6.1796	6.42654e-10	3.33784e-09	methionine adenosyltransferase
CNAG_01262	317.185	-1.56986	0.245996	-6.38166	1.75174e-10	9.84956e-10	G-protein beta subunit GPB1
CNAG_00279	2627.47	-1.56928	0.233423	-6.72292	1.78121e-11	1.12993e-10	conserved hypothetical protein
CNAG_04265	590.51	-1.56854	0.177455	-8.83911	9.64832e-19	1.5334e-17	conserved hypothetical protein
CNAG_04202	390.885	-1.56844	0.157406	-9.96428	2.18458e-23	6.21223e-22	iron hydrogenase
CNAG_05544	169.43	-1.56672	0.329882	-4.74935	2.04074e-06	6.70194e-06	conserved hypothetical protein
CNAG_04168	1832.89	-1.56611	0.342427	-4.57356	4.79513e-06	1.48661e-05	conserved hypothetical protein
CNAG_05847	5119.49	-1.56447	0.332208	-4.70932	2.4855e-06	8.07678e-06	thioredoxin-disulfide reductase
CNAG_03395	1749.03	-1.56386	0.191265	-8.17642	2.9241e-16	3.44487e-15	NifU-like protein c
CNAG_00409	1007.93	-1.56382	0.238567	-6.55506	5.5621e-11	3.33187e-10	conserved hypothetical protein
CNAG_03016	713.299	-1.56347	0.117514	-13.3045	2.17874e-40	2.56676e-38	chaperone regulator
CNAG_06868	250.16	-1.56208	0.255461	-6.11474	9.67119e-10	4.91978e-09	enolase 1
CNAG_04612	5492.66	-1.55924	0.225391	-6.91793	4.58305e-12	3.18795e-11	conserved hypothetical protein
CNAG_03072	23084.4	-1.55892	0.223171	-6.98531	2.84228e-12	2.03623e-11	phosphopyruvate hydratase
CNAG_06541	362.386	-1.55723	0.259953	-5.99042	2.09304e-09	1.02067e-08	conserved hypothetical protein
CNAG_04378	5015.2	-1.55595	0.266465	-5.83922	5.24446e-09	2.4072e-08	NADH:ubiquinone oxidoreductase 14kD subunit
CNAG_05715	566.662	-1.55591	0.280404	-5.5488	2.87632e-08	1.22408e-07	HSPC177
CNAG_07317	626.396	-1.55499	0.149356	-10.4113	2.20281e-25	7.60432e-24	conserved hypothetical protein
CNAG_05449	2628.92	-1.55491	0.592126	-2.62598	0.00863987	0.0157633	conserved hypothetical protein
CNAG_04212	4164.5	-1.5549	0.266218	-5.84071	5.198e-09	2.39031e-08	conserved hypothetical protein
CNAG_01599	2513.74	-1.55299	0.218196	-7.11741	1.0997e-12	8.32857e-12	conserved hypothetical protein
CNAG_06213	282.45	-1.55272	0.1776	-8.74281	2.27389e-18	3.50869e-17	conserved hypothetical protein
CNAG_04290	3982.16	-1.55176	0.245944	-6.30942	2.80075e-10	1.52734e-09	conserved hypothetical protein
CNAG_07561	26986.9	-1.5516	0.288929	-5.37017	7.8661e-08	3.1575e-07	phosphogluconate dehydrogenase
CNAG_00046	3151.54	-1.55109	0.230403	-6.73205	1.67285e-11	1.06574e-10	proteasome regulatory subunit 12
CNAG_05725	24026.1	-1.55077	0.256838	-6.03794	1.56096e-09	7.7443e-09	ketol-acid reductoisomerase
CNAG_02899	22.4774	-1.55024	0.371026	-4.17826	2.93746e-05	8.17159e-05	predicted protein
CNAG_03176	2098.11	-1.55003	0.207156	-7.48242	7.29681e-14	6.3714e-13	endoplasmic oxidoreductin 1
CNAG_07733	41.0874	-1.54992	0.440088	-3.52185	0.000428547	0.000989324	predicted protein
CNAG_07926	2093.33	-1.54992	0.136184	-11.3811	5.19346e-30	2.79318e-28	glycylpeptide N-tetradecanoyltransferase
CNAG_05993	168.973	-1.54968	0.258645	-5.99155	2.07848e-09	1.01557e-08	transmembrane transporter Liz1p
CNAG_03840	1068.58	-1.54909	0.186739	-8.29549	1.08142e-16	1.3627e-15	pre-mRNA-splicing factor CWC26
CNAG_02209	4367.15	-1.54862	0.234848	-6.59416	4.27683e-11	2.59759e-10	small nuclear ribonucleoprotein
CNAG_06732	540.285	-1.54862	0.198837	-7.78839	6.78674e-15	6.77943e-14	conserved hypothetical protein
CNAG_02893	147.851	-1.54772	0.39373	-3.93093	8.46185e-05	0.000220364	conserved hypothetical protein
CNAG_00132	72.5121	-1.54735	0.259465	-5.96364	2.46683e-09	1.18657e-08	conserved hypothetical protein
CNAG_12134	17.2214	-1.54666	0.572515	-2.70152	0.0069023	0.0128425	#N/A
CNAG_00444	376.211	-1.54587	0.229553	-6.73425	1.64779e-11	1.0518e-10	predicted protein
CNAG_13021	247.932	-1.5449	0.317116	-4.87172	1.10632e-06	3.78217e-06	#N/A
CNAG_04002	1586.75	-1.54345	0.221354	-6.97276	3.10772e-12	2.21146e-11	Hob3p
CNAG_05647	834.563	-1.54277	0.201217	-7.66717	1.7583e-14	1.67083e-13	conserved hypothetical protein
CNAG_02886	3095.62	-1.54152	0.267497	-5.76276	8.27517e-09	3.71332e-08	proteasome subunit beta type 2
CNAG_03459	4277.66	-1.5402	0.195779	-7.86702	3.63184e-15	3.72314e-14	t-complex protein 1
CNAG_06881	1093.3	-1.53952	0.205756	-7.48223	7.30706e-14	6.37286e-13	shwachman-Bodian-Diamond syndrome
CNAG_06459	303.976	-1.53729	0.177844	-8.64404	5.42599e-18	7.9746e-17	vacuolar membrane protein
CNAG_12346	22.8203	-1.53678	0.487531	-3.15217	0.00162062	0.00339206	#N/A
CNAG_07684	24.9709	-1.53525	0.367127	-4.18178	2.89231e-05	8.06112e-05	predicted protein
CNAG_00136	3467.44	-1.53333	0.178442	-8.59288	8.48191e-18	1.20831e-16	ubiquitin activating enzyme
CNAG_02546	4297.39	-1.53312	0.23455	-6.53643	6.30047e-11	3.74997e-10	transferase
CNAG_05464	1068.04	-1.53227	0.305658	-5.013	5.35868e-07	1.92229e-06	conserved hypothetical protein
CNAG_01889	239.209	-1.52989	0.241685	-6.33011	2.44979e-10	1.34584e-09	glutathione S-transferase
CNAG_01657	3708.29	-1.52894	0.225872	-6.76903	1.29651e-11	8.42615e-11	fumarate hydratase
CNAG_04077	107.258	-1.52861	0.277288	-5.51274	3.53295e-08	1.48817e-07	hypothetical protein
CNAG_00985	277.813	-1.5271	0.258998	-5.89618	3.72006e-09	1.73978e-08	conserved hypothetical protein
CNAG_05475	3932.9	-1.52674	0.286575	-5.32754	9.95509e-08	3.92703e-07	proteasome subunit alpha type 5
CNAG_00345	2176.88	-1.52611	0.255749	-5.96722	2.41335e-09	1.16311e-08	porphobilinogen synthase
CNAG_05028	2410.94	-1.52585	0.291789	-5.22929	1.70161e-07	6.48324e-07	cysteine synthase
CNAG_05223	707.429	-1.52573	0.173868	-8.77524	1.70534e-18	2.67026e-17	conserved hypothetical protein
CNAG_02880	12438	-1.52229	0.159174	-9.56364	1.13687e-21	2.62861e-20	cytoplasmic protein
CNAG_03723	655.393	-1.52074	0.201616	-7.54279	4.60025e-14	4.12854e-13	nuclear protein
CNAG_05858	1313.23	-1.51838	0.24253	-6.26059	3.83526e-10	2.05823e-09	conserved hypothetical protein
CNAG_03132	29.2145	-1.51802	0.53888	-2.817	0.00484746	0.00927981	predicted protein
CNAG_00543	1657.41	-1.51792	0.248894	-6.09865	1.06965e-09	5.40799e-09	conserved hypothetical protein
CNAG_04798	2630.83	-1.51778	0.193681	-7.83651	4.63239e-15	4.69054e-14	regulatory protein cys-3
CNAG_02575	2247.62	-1.51629	0.221552	-6.84394	7.70425e-12	5.19355e-11	RAB small monomeric GTPase
CNAG_02813	1541.1	-1.51461	0.159569	-9.49189	2.26883e-21	5.01168e-20	predicted protein
CNAG_00180	543.171	-1.51439	0.265234	-5.70964	1.13215e-08	5.01063e-08	carboxyl-terminal proteinase
CNAG_03439	7157.58	-1.51313	0.190198	-7.95558	1.78297e-15	1.88776e-14	conserved hypothetical protein
CNAG_01957	4831.66	-1.51296	0.263168	-5.74903	8.97564e-09	4.0155e-08	endopeptidase
CNAG_07633	96.6629	-1.51037	0.457134	-3.304	0.000953163	0.00207886	predicted protein
CNAG_01853	1109.34	-1.50971	0.167967	-8.98813	2.51467e-19	4.43323e-18	conserved hypothetical protein
CNAG_12537	17.8227	-1.50786	0.360055	-4.18787	2.81586e-05	7.86576e-05	#N/A
CNAG_01839	1740.59	-1.50453	0.231824	-6.48996	8.58598e-11	5.02168e-10	transcriptional elongation regulator
CNAG_04369	207.904	-1.50211	0.278521	-5.39317	6.92253e-08	2.79386e-07	conserved hypothetical protein
CNAG_00126	1064.18	-1.50127	0.304039	-4.93775	7.90279e-07	2.76803e-06	LSDR
CNAG_05132	9735.02	-1.50047	0.325001	-4.61682	3.8967e-06	1.22496e-05	cytochrome c oxidase polypeptide IV
CNAG_02485	13673.7	-1.49704	0.298305	-5.01849	5.20801e-07	1.87004e-06	ATP synthase gamma chain
CNAG_04379	1156.68	-1.4966	0.223419	-6.69863	2.10386e-11	1.32554e-10	conserved hypothetical protein
CNAG_02503	1391.55	-1.49627	0.252009	-5.93735	2.89674e-09	1.37465e-08	glutathione peroxidase
CNAG_12336	41.6471	-1.49598	0.314941	-4.75002	2.03392e-06	6.68249e-06	#N/A
CNAG_04959	348.504	-1.49425	0.208954	-7.15109	8.60906e-13	6.61454e-12	t-SNARE
CNAG_06932	13.5128	-1.49393	0.466259	-3.20408	0.00135496	0.00287904	sugar transporter
CNAG_07559	1898.21	-1.49289	0.28509	-5.23655	1.63607e-07	6.24314e-07	conserved hypothetical protein
CNAG_01713	1212.88	-1.49215	0.231926	-6.43372	1.24517e-10	7.15852e-10	conserved hypothetical protein
CNAG_03936	2215.19	-1.49201	0.345588	-4.31731	1.57941e-05	4.57548e-05	cytoplasmic protein
CNAG_01463	529.273	-1.49134	0.183559	-8.12458	4.48896e-16	5.14947e-15	conserved hypothetical protein
CNAG_05691	1623.7	-1.49085	0.245191	-6.08038	1.19901e-09	6.01288e-09	predicted protein
CNAG_04701	531.582	-1.49072	0.272258	-5.4754	4.36533e-08	1.81003e-07	predicted protein
CNAG_05792	2718.55	-1.49024	0.266116	-5.59995	2.1441e-08	9.21453e-08	proteasome subunit alpha type 4
CNAG_01384	36.6785	-1.4889	0.290049	-5.13325	2.84783e-07	1.05419e-06	bodown198
CNAG_04531	1684.55	-1.48838	0.269263	-5.5276	3.24648e-08	1.37139e-07	enoyl-CoA hydratase
CNAG_06432	694.856	-1.48721	0.292781	-5.07959	3.78247e-07	1.38361e-06	ackA
CNAG_12992	6.79836	-1.48707	0.563764	-2.63776	0.00834557	0.0152789	#N/A
CNAG_02113	903.015	-1.4863	0.170203	-8.73252	2.4906e-18	3.80355e-17	clathrin assembly protein
CNAG_03228	412.144	-1.48594	0.214647	-6.92273	4.43023e-12	3.09034e-11	universal stress protein family domain-containing protein
CNAG_01733	4627.41	-1.48583	0.186291	-7.97586	1.51322e-15	1.63243e-14	nuclear matrix protein NMP200
CNAG_02942	493.79	-1.4857	0.233041	-6.37529	1.82612e-10	1.0229e-09	conserved hypothetical protein
CNAG_00115	1201.17	-1.48541	0.223863	-6.63536	3.23704e-11	1.99215e-10	sorbitol dehydrogenase
CNAG_03983	3911.82	-1.48495	0.346729	-4.28276	1.84593e-05	5.28976e-05	oxidoreductase
CNAG_06563	6360.06	-1.48467	0.196303	-7.56318	3.93329e-14	3.55577e-13	eukaryotic translation initiation factor 3 subunit EifCf
CNAG_07426	2244.1	-1.48197	0.227856	-6.50395	7.82369e-11	4.60388e-10	chaperone
CNAG_06589	578.485	-1.4819	0.181745	-8.15374	3.52827e-16	4.0981e-15	endoribonuclease L-PSP
CNAG_04577	3709.73	-1.48135	0.316802	-4.67596	2.92586e-06	9.3683e-06	nucleoside-diphosphate kinase
CNAG_12243	12.4957	-1.47987	0.469508	-3.15195	0.00162183	0.00339364	#N/A
CNAG_02325	486.324	-1.47975	0.16391	-9.02783	1.7511e-19	3.12419e-18	mitochondrial protein
CNAG_01215	847.012	-1.4777	0.193954	-7.61881	2.56029e-14	2.37828e-13	conserved hypothetical protein
CNAG_07401	59.2464	-1.47746	0.325063	-4.54516	5.4894e-06	1.68287e-05	predicted protein
CNAG_04332	641.753	-1.47364	0.241168	-6.11043	9.93637e-10	5.03398e-09	60s ribosomal protein l31
CNAG_02553	86.3997	-1.47198	0.277231	-5.30958	1.0988e-07	4.29903e-07	short-chain dehydrogenase
CNAG_06733	760.351	-1.47174	0.243765	-6.03752	1.565e-09	7.75783e-09	conserved hypothetical protein
CNAG_01147	1102.28	-1.46945	0.227401	-6.46192	1.03382e-10	5.99923e-10	ARP2/3 complex 20 kDa subunit
CNAG_04735	363.278	-1.46858	0.194193	-7.5625	3.95403e-14	3.57017e-13	extracellular elastinolytic metalloproteinase
CNAG_02988	594.497	-1.46779	0.250937	-5.84925	4.93787e-09	2.27774e-08	acetyltransferase
CNAG_01117	27099.5	-1.46743	0.115473	-12.708	5.33707e-37	4.69794e-35	elongation factor 3
CNAG_03941	3002.24	-1.46677	0.271609	-5.40031	6.65247e-08	2.69072e-07	20S proteasome subunit
CNAG_04751	243.609	-1.46674	0.190279	-7.70835	1.27457e-14	1.23658e-13	conserved hypothetical protein
CNAG_05521	1957.1	-1.4659	0.282487	-5.18926	2.11127e-07	7.96233e-07	aldose reductase
CNAG_05701	4032.34	-1.46523	0.214574	-6.82855	8.57779e-12	5.75107e-11	actin lateral binding protein
CNAG_07716	1499.12	-1.46513	0.292746	-5.00476	5.59313e-07	2.00348e-06	conserved hypothetical protein
CNAG_00747	3238.36	-1.46495	0.246321	-5.94732	2.72573e-09	1.29848e-08	succinate-CoA ligase
CNAG_03863	3058.08	-1.4618	0.230108	-6.35267	2.11605e-10	1.17467e-09	histone H4 arginine methyltransferase RmtA
CNAG_04325	163.975	-1.46017	0.349335	-4.17987	2.91679e-05	8.12322e-05	extradiol ring-cleavage dioxygenase
CNAG_06267	151.334	-1.45872	0.376903	-3.87027	0.000108713	0.000278422	Rds1 protein
CNAG_07844	17.611	-1.45834	0.505664	-2.88402	0.00392639	0.00764392	hypothetical protein
CNAG_07442	3338.39	-1.45746	0.249462	-5.84241	5.145e-09	2.3674e-08	vacuolar protein
CNAG_00877	671.24	-1.45684	0.234164	-6.22146	4.92559e-10	2.60198e-09	adenylate kinase
CNAG_04625	1181.08	-1.45219	0.270331	-5.37189	7.79136e-08	3.12919e-07	serine-type endopeptidase
CNAG_00563	416.84	-1.45191	0.203954	-7.11881	1.08862e-12	8.26147e-12	conserved hypothetical protein
CNAG_04337	27.2418	-1.45178	0.330404	-4.39397	1.11298e-05	3.29895e-05	cation diffusion facilitator
CNAG_02923	2017.97	-1.45167	0.187988	-7.72215	1.14387e-14	1.12299e-13	mitochondrial 60s ribosomal protein l38
CNAG_07663	20.7474	-1.45134	0.412487	-3.5185	0.000433991	0.00100113	conserved hypothetical protein
CNAG_08002	1212.12	-1.45098	0.231106	-6.2784	3.4207e-10	1.85047e-09	#N/A
CNAG_06799	2592.62	-1.44965	0.170449	-8.50488	1.81777e-17	2.48921e-16	uroporphyrinogen decarboxylase
CNAG_02834	176.941	-1.44912	0.213677	-6.78185	1.18648e-11	7.79295e-11	UDP-glucose:sterol glucosyltransferase
CNAG_02148	1055.51	-1.44798	0.319824	-4.52742	5.97088e-06	1.82145e-05	ubiquitin-conjugating enzyme E2 13
CNAG_00679	34.8608	-1.4477	0.323481	-4.47539	7.6273e-06	2.30496e-05	conserved hypothetical protein
CNAG_00781	1120.86	-1.44686	0.251998	-5.74155	9.38114e-09	4.18179e-08	conserved hypothetical protein
CNAG_01380	333.654	-1.44378	0.174879	-8.25589	1.50778e-16	1.85585e-15	conserved hypothetical protein
CNAG_01027	2627.81	-1.44117	0.19379	-7.43674	1.03203e-13	8.89632e-13	succinate-semialdehyde dehydrogenase
CNAG_03992	295.071	-1.43929	0.212557	-6.77132	1.27614e-11	8.34492e-11	GTP-binding protein 1
CNAG_05377	17.5479	-1.43879	0.361059	-3.98492	6.75021e-05	0.000178039	myo-inositol transporter 1
CNAG_00977	1226.6	-1.43729	0.164941	-8.71398	2.93385e-18	4.44388e-17	VHS domain-containing protein
CNAG_03454	317.793	-1.43479	0.560778	-2.55857	0.0105103	0.018856	pria protein
CNAG_07940	196.907	-1.43214	0.240836	-5.94651	2.7392e-09	1.30406e-08	conserved hypothetical protein
CNAG_06533	666.267	-1.43213	0.179474	-7.97959	1.46826e-15	1.59086e-14	ATP-dependent permease
CNAG_04667	390.292	-1.432	0.216262	-6.62163	3.55271e-11	2.18461e-10	conserved hypothetical protein
CNAG_04081	283.338	-1.43196	0.217179	-6.59348	4.29627e-11	2.60727e-10	conserved hypothetical protein
CNAG_02100	6838.41	-1.43142	0.194464	-7.36087	1.82718e-13	1.54106e-12	fatty-acid synthase complex protein
CNAG_05339	944.333	-1.43055	0.228525	-6.25991	3.85194e-10	2.06568e-09	conserved hypothetical protein
CNAG_01120	7235.11	-1.43053	0.203923	-7.01504	2.29878e-12	1.66617e-11	dihydrolipoyllysine-residue acetyltransferase
CNAG_02021	939.751	-1.43046	0.210924	-6.78186	1.18635e-11	7.79295e-11	ard1 family protein
CNAG_12295	17.281	-1.42974	0.532895	-2.68297	0.00729725	0.0135029	#N/A
CNAG_05219	997.071	-1.42832	0.232729	-6.13725	8.39639e-10	4.30968e-09	conserved hypothetical protein
CNAG_04951	4641.22	-1.42714	0.201189	-7.09353	1.30737e-12	9.81121e-12	phospho-2-dehydro-3-deoxyheptonate aldolase
CNAG_06892	915.85	-1.42668	0.186587	-7.64617	2.07059e-14	1.93795e-13	preconditioning-inducible gene 1 protein
CNAG_12203	56.7781	-1.42534	0.463456	-3.07545	0.00210182	0.00431169	#N/A
CNAG_05509	1876.63	-1.42528	0.320732	-4.44383	8.83697e-06	2.65431e-05	imidazoleglycerol-phosphate dehydratase
CNAG_06873	35.6816	-1.42356	0.377528	-3.77073	0.000162769	0.000405122	5-oxoprolinase
CNAG_04071	3127.64	-1.42341	0.267546	-5.32026	1.03621e-07	4.07565e-07	proteasome subunit alpha type 1
CNAG_04467	237.794	-1.42335	0.199376	-7.13904	9.39863e-13	7.19883e-12	succinate-semialdehyde dehydrogenase
CNAG_02529	1636.02	-1.42296	0.276314	-5.14979	2.60778e-07	9.71635e-07	conserved hypothetical protein
CNAG_04399	1123.62	-1.42281	0.178709	-7.9616	1.6983e-15	1.80843e-14	alanine racemase domain-containing protein
CNAG_06927	1218.15	-1.42221	0.381679	-3.72621	0.000194383	0.000477403	peptidyl-prolyl cis-trans isomerase
CNAG_00123	86.4711	-1.4216	0.383837	-3.70367	0.000212505	0.000517627	conserved hypothetical protein
CNAG_00088	2272.22	-1.42108	0.248659	-5.71496	1.0973e-08	4.85927e-08	prohibitin PHB1
CNAG_06247	59.4556	-1.42083	0.304005	-4.67372	2.95786e-06	9.4626e-06	conserved hypothetical protein
CNAG_03725	2409.94	-1.42067	0.259883	-5.46657	4.58826e-08	1.89189e-07	NAD dependent epimerase/dehydratase family protein
CNAG_01416	936.588	-1.41984	0.196919	-7.21027	5.58392e-13	4.38559e-12	DUF431 domain-containing protein
CNAG_05886	1646.14	-1.41905	0.240707	-5.89534	3.73901e-09	1.74644e-08	ubiquitin conjugating enzyme MmsB
CNAG_07446	1433.12	-1.41751	0.259923	-5.45356	4.93722e-08	2.02453e-07	mitochondrial protein
CNAG_03225	11385.2	-1.41715	0.27176	-5.21471	1.84101e-07	6.98924e-07	malate dehydrogenase
CNAG_07875	1809.72	-1.41619	0.279709	-5.06307	4.12563e-07	1.4988e-06	hypothetical protein
CNAG_05107	1143.88	-1.4117	0.163787	-8.61913	6.74651e-18	9.77981e-17	gim complex component GIM3
CNAG_01598	2261.11	-1.41149	0.213435	-6.61324	3.76008e-11	2.3083e-10	conserved hypothetical protein
CNAG_00361	1699.61	-1.41143	0.190345	-7.41512	1.21516e-13	1.04265e-12	Hob1p
CNAG_00568	44.4659	-1.41135	0.390254	-3.61649	0.00029862	0.000709917	conserved hypothetical protein
CNAG_01691	340.835	-1.41078	0.291155	-4.84545	1.26322e-06	4.26941e-06	conserved hypothetical protein
CNAG_00067	3175.39	-1.41049	0.256268	-5.50397	3.7133e-08	1.56148e-07	conserved hypothetical protein
CNAG_02709	1555.19	-1.40862	0.200091	-7.03991	1.92368e-12	1.40527e-11	mitochondrial ribosomal protein s19
CNAG_03612	3977.38	-1.40758	0.195401	-7.20356	5.86585e-13	4.59244e-12	threonine synthase Thr4
CNAG_06646	7440.24	-1.40578	0.186741	-7.52801	5.15205e-14	4.59598e-13	ypt interacting protein
CNAG_00565	3346.62	-1.40465	0.175947	-7.98334	1.42425e-15	1.5477e-14	VpsA
CNAG_01001	56.4764	-1.40332	0.415158	-3.3802	0.000724324	0.00160763	conserved hypothetical protein
CNAG_00691	508.799	-1.40254	0.203567	-6.8898	5.58724e-12	3.83967e-11	conserved hypothetical protein
CNAG_04853	579.3	-1.40224	0.181042	-7.74538	9.52932e-15	9.36776e-14	conserved hypothetical protein
CNAG_04587	336.694	-1.40151	0.315486	-4.44239	8.89643e-06	2.67109e-05	conserved hypothetical protein
CNAG_06196	808.437	-1.40015	0.309544	-4.52328	6.08895e-06	1.85594e-05	conserved hypothetical protein
CNAG_01060	6669.76	-1.39758	0.252726	-5.53001	3.20222e-08	1.35478e-07	conserved hypothetical protein
CNAG_12900	13.6043	-1.39237	0.445769	-3.12352	0.00178701	0.00371413	#N/A
CNAG_05067	15.388	-1.38962	0.583563	-2.38127	0.0172529	0.0296484	conserved hypothetical protein
CNAG_05241	1119.22	-1.38885	0.248337	-5.59259	2.23707e-08	9.60853e-08	U6 snRNA binding protein
CNAG_05091	2373.87	-1.38812	0.20773	-6.68233	2.3518e-11	1.47425e-10	conserved hypothetical protein
CNAG_07671	366.009	-1.38725	0.191456	-7.24579	4.2994e-13	3.41651e-12	conserved hypothetical protein
CNAG_06436	246.367	-1.38639	0.233234	-5.9442	2.77817e-09	1.32092e-08	conserved hypothetical protein
CNAG_01075	16.4931	-1.38479	0.464206	-2.98313	0.00285317	0.00571558	methylmalonate-semialdehyde dehydrogenase
CNAG_06026	768.492	-1.38468	0.287624	-4.81421	1.47786e-06	4.94531e-06	aspartate transaminase
CNAG_06431	277.963	-1.38391	0.182559	-7.58062	3.43898e-14	3.13179e-13	acyl-CoA oxidase
CNAG_04156	2278.22	-1.38391	0.172804	-8.00855	1.16065e-15	1.27432e-14	homoserine kinase
CNAG_05688	721.063	-1.38345	0.26756	-5.17061	2.33336e-07	8.76426e-07	conserved hypothetical protein
CNAG_03814	3040.41	-1.38291	0.188717	-7.32797	2.33658e-13	1.9289e-12	pre-mRNA splicing factor
CNAG_07454	10.0816	-1.38201	0.518626	-2.66475	0.00770458	0.0141824	predicted protein
CNAG_03632	1060.71	-1.38093	0.273025	-5.05788	4.23934e-07	1.5371e-06	conserved hypothetical protein
CNAG_06467	732.494	-1.37907	0.214276	-6.43598	1.2268e-10	7.06388e-10	conserved hypothetical protein
CNAG_01273	4826.83	-1.37862	0.29787	-4.62824	3.68778e-06	1.16372e-05	zinc-finger protein GIS2
CNAG_05631	5592.52	-1.37769	0.208849	-6.59658	4.20744e-11	2.55964e-10	NADH-ubiquinone oxidoreductase
CNAG_00151	1144.83	-1.37725	0.199125	-6.91649	4.62967e-12	3.21736e-11	peptide-binding protein
CNAG_07691	33.5392	-1.37712	0.347384	-3.96426	7.36227e-05	0.000193289	hypothetical protein
CNAG_02460	9.48824	-1.37663	0.532852	-2.5835	0.00978024	0.0176615	coproporphyrinogen oxidase
CNAG_06125	149278	-1.37586	0.252546	-5.44797	5.09475e-08	2.08452e-07	translation elongation factor 1 alpha
CNAG_02378	5421.13	-1.3753	0.165055	-8.33237	7.92379e-17	1.01293e-15	nucleolar protein family A member 2
CNAG_05304	39.1881	-1.37516	0.428512	-3.20915	0.00133129	0.00283281	predicted protein
CNAG_13103	18.2326	-1.37504	0.437541	-3.14265	0.00167424	0.00349543	#N/A
CNAG_12407	119.379	-1.3747	0.619274	-2.21986	0.0264285	0.0436768	#N/A
CNAG_02515	291.045	-1.37424	0.200281	-6.86157	6.81079e-12	4.62486e-11	conserved hypothetical protein
CNAG_02892	158.367	-1.37204	0.229912	-5.96768	2.40649e-09	1.16056e-08	GPI mannosyltransferase 3
CNAG_01874	1200.79	-1.37184	0.339333	-4.04276	5.28251e-05	0.000142054	conserved hypothetical protein
CNAG_04364	2909.83	-1.37125	0.141151	-9.71477	2.60826e-22	6.43139e-21	oligosaccharyl transferase stt3 subunit
CNAG_00304	399.318	-1.37088	0.255437	-5.36678	8.01551e-08	3.21226e-07	predicted protein
CNAG_04746	630.569	-1.37085	0.150142	-9.13037	6.82631e-20	1.27942e-18	conserved hypothetical protein
CNAG_04961	1029.08	-1.37085	0.20226	-6.77765	1.2215e-11	8.00878e-11	orotidine-5'-phosphate decarboxylase
CNAG_13091	18.4671	-1.36815	0.458674	-2.98283	0.00285596	0.00571808	#N/A
CNAG_01396	665.983	-1.36778	0.195435	-6.99863	2.58469e-12	1.86067e-11	hypothetical protein
CNAG_06811	28298.7	-1.36627	0.218967	-6.23961	4.38651e-10	2.33381e-09	RPL22
CNAG_05001	861.363	-1.36536	0.255916	-5.33521	9.54331e-08	3.7736e-07	hypothetical protein
CNAG_07796	86.4232	-1.36468	0.500369	-2.72735	0.00638456	0.0119579	uroporphyrin-III C-methyltransferase
CNAG_03049	2626.82	-1.36441	0.278944	-4.89136	1.00141e-06	3.45069e-06	predicted protein
CNAG_04315	635.517	-1.3637	0.235954	-5.77952	7.49122e-09	3.37993e-08	RCC2 protein
CNAG_05350	386.057	-1.3629	0.278419	-4.89515	9.82284e-07	3.39567e-06	conserved hypothetical protein
CNAG_05900	3522.56	-1.36255	0.145289	-9.37818	6.71213e-21	1.41527e-19	glycine-tRNA ligase
CNAG_00605	3088.97	-1.36114	0.535444	-2.54207	0.0110197	0.0196986	cytoplasmic protein
CNAG_04030	679.541	-1.36009	0.222079	-6.12436	9.10481e-10	4.65078e-09	predicted protein
CNAG_00566	206.564	-1.35997	0.18466	-7.36472	1.77515e-13	1.50401e-12	DNA ligase
CNAG_07862	184.913	-1.35995	0.195289	-6.96382	3.31173e-12	2.34763e-11	fumarate reductase
CNAG_05367	1728.3	-1.35965	0.213923	-6.3558	2.07341e-10	1.15186e-09	hypothetical protein
CNAG_02486	2990.56	-1.3595	0.130501	-10.4176	2.06153e-25	7.1834e-24	translation initiation factor
CNAG_05999	756.801	-1.35875	0.274761	-4.94521	7.60629e-07	2.67427e-06	peptide alpha-N-acetyltransferase
CNAG_05483	510.355	-1.35833	0.201633	-6.73668	1.62046e-11	1.03681e-10	conserved hypothetical protein
CNAG_13007	31.0388	-1.35652	0.402376	-3.37129	0.000748183	0.00165817	#N/A
CNAG_05918	46744.6	-1.35633	0.194418	-6.97638	3.02875e-12	2.15941e-11	F0F1 ATP synthase subunit beta
CNAG_05041	4751.06	-1.3546	0.191367	-7.07856	1.45655e-12	1.08539e-11	mitochondrial complex I subunit NDUFS8
CNAG_06625	1613.24	-1.35413	0.246407	-5.49551	3.89594e-08	1.63038e-07	Shp1p
CNAG_07512	151.292	-1.35398	0.316212	-4.28188	1.85319e-05	5.30853e-05	conserved hypothetical protein
CNAG_03046	36.7082	-1.35395	0.484827	-2.79265	0.00522778	0.00996677	conserved hypothetical protein
CNAG_12920	40.4576	-1.35344	0.428112	-3.16141	0.00157005	0.00329551	#N/A
CNAG_00807	202.781	-1.3526	0.292862	-4.61858	3.86376e-06	1.21563e-05	conserved hypothetical protein
CNAG_02445	886.006	-1.35123	0.149865	-9.01633	1.94495e-19	3.45345e-18	phosphoacetylglucosamine mutase
CNAG_07535	1438.64	-1.34962	0.227878	-5.92256	3.1697e-09	1.49368e-08	mitochondrial ribosomal protein s24
CNAG_06410	913.19	-1.34938	0.230831	-5.84576	5.04263e-09	2.32173e-08	ATP-dependent Clp protease
CNAG_01820	10869.2	-1.34748	0.193049	-6.98	2.9519e-12	2.11273e-11	pyruvate kinase
CNAG_03476	4691.44	-1.34678	0.186844	-7.20806	5.67557e-13	4.45286e-12	chimeric spermidine synthase/saccharopine dehydrogenase
CNAG_02934	68.6435	-1.34672	0.277527	-4.85257	1.21869e-06	4.13586e-06	conserved hypothetical protein
CNAG_02058	8.61288	-1.34651	0.615587	-2.18736	0.0287164	0.0471117	hypothetical protein
CNAG_04405	415.895	-1.34565	0.164979	-8.1565	3.44864e-16	4.01818e-15	cyclin-dependent protein kinase regulator
CNAG_07953	690.392	-1.34489	0.222008	-6.05783	1.3797e-09	6.86335e-09	#N/A
CNAG_05497	4291.2	-1.3446	0.199413	-6.74282	1.55345e-11	9.97379e-11	dihydroxy-acid dehydratase
CNAG_07976	17.4144	-1.34222	0.54449	-2.46509	0.0136978	0.0240059	#N/A
CNAG_04080	690.751	-1.341	0.251298	-5.3363	9.48637e-08	3.75308e-07	3-hydroxyanthranilate 3,4-dioxygenase
CNAG_02355	158.79	-1.33944	0.260108	-5.14956	2.61103e-07	9.72355e-07	UDP-N-acetylglucosamine transporter
CNAG_04037	1732.65	-1.33896	0.169285	-7.9095	2.58424e-15	2.69764e-14	conserved hypothetical protein
CNAG_05682	3067.48	-1.33647	0.311569	-4.28947	1.79099e-05	5.13829e-05	conserved hypothetical protein
CNAG_06409	229.147	-1.33616	0.310677	-4.30081	1.70174e-05	4.90308e-05	predicted protein
CNAG_02710	3179.58	-1.33598	0.203731	-6.55757	5.46917e-11	3.2815e-10	chaperonin-containing T-complex gamma subunit Cct3
CNAG_06314	4884.17	-1.3358	0.164916	-8.09987	5.50184e-16	6.21532e-15	bifunctional purine biosynthetic protein ADE1
CNAG_12812	18.4308	-1.33563	0.536564	-2.48924	0.0128017	0.0225741	#N/A
CNAG_02953	351.524	-1.33003	0.22888	-5.81103	6.20915e-09	2.83247e-08	tuberin
CNAG_04225	98.7791	-1.32976	0.334617	-3.97398	7.0682e-05	0.000186095	DUF1479 domain-containing protein
CNAG_01403	1164.12	-1.32928	0.244809	-5.42985	5.64023e-08	2.29549e-07	eclair-PA
CNAG_02825	2099.14	-1.32842	0.216082	-6.14778	7.8576e-10	4.05557e-09	argininosuccinate lyase
CNAG_07352	5377.26	-1.32815	0.182204	-7.28939	3.11364e-13	2.52287e-12	conserved hypothetical protein
CNAG_07481	68.7198	-1.32808	0.385505	-3.44505	0.000570962	0.00129119	conserved hypothetical protein
CNAG_12974	8.43931	-1.32554	0.570235	-2.32456	0.0200956	0.0340446	#N/A
CNAG_13050	14.6087	-1.3254	0.457777	-2.8953	0.00378799	0.00741416	#N/A
CNAG_07660	8188.68	-1.32516	0.192085	-6.89882	5.24363e-12	3.62705e-11	pyruvate dehydrogenase e1 component alpha subunit
CNAG_05221	1009.6	-1.32486	0.272907	-4.85462	1.20621e-06	4.09724e-06	histone H2A.4
CNAG_04958	899.536	-1.32437	0.202511	-6.53971	6.1637e-11	3.67445e-10	ubiquitin fusion degradation protein 1
CNAG_07511	2017.84	-1.32379	0.153642	-8.61602	6.9321e-18	1.00293e-16	MKI67 interacting nucleolar phosphoprotein
CNAG_01378	1157.04	-1.32346	0.158358	-8.3574	6.41167e-17	8.31948e-16	CaaX prenyl protease
CNAG_01609	972.176	-1.32333	0.262074	-5.04945	4.43093e-07	1.60265e-06	cystathionine gamma-synthase
CNAG_04664	1565.51	-1.32169	0.215223	-6.14103	8.19886e-10	4.21412e-09	60s ribosomal protein l37
CNAG_06022	294.164	-1.32148	0.251021	-5.26442	1.40629e-07	5.42208e-07	trans-aconitate 3-methyltransferase
CNAG_05146	1110.08	-1.3213	0.193894	-6.81453	9.4571e-12	6.30643e-11	conserved hypothetical protein
CNAG_03463	1382.28	-1.31988	0.157659	-8.37172	5.67854e-17	7.44631e-16	conserved hypothetical protein
CNAG_00447	4414.46	-1.31968	0.158629	-8.31926	8.85107e-17	1.1268e-15	t-complex protein 1
CNAG_02838	1814.09	-1.31953	0.17499	-7.54058	4.67872e-14	4.1939e-13	30S ribosomal protein S17
CNAG_01920	8922.71	-1.31899	0.33113	-3.98329	6.79677e-05	0.000179139	polyubiquitin
CNAG_06716	2036.01	-1.318	0.224317	-5.87561	4.21299e-09	1.95552e-08	conserved hypothetical protein
CNAG_05645	706.977	-1.31679	0.178225	-7.3884	1.48605e-13	1.2634e-12	conserved hypothetical protein
CNAG_04833	123.296	-1.31526	0.239192	-5.49875	3.82496e-08	1.60389e-07	conserved hypothetical protein
CNAG_05457	1853.46	-1.31353	0.156052	-8.41727	3.85348e-17	5.11637e-16	pentatricopeptide repeat protein
CNAG_01216	3374.05	-1.31347	0.223852	-5.86757	4.42235e-09	2.04886e-08	6-phosphogluconolactonase
CNAG_01175	848.999	-1.31253	0.210893	-6.22368	4.85615e-10	2.56712e-09	conserved hypothetical protein
CNAG_06918	17.2343	-1.30985	0.514885	-2.54396	0.0109603	0.0196064	conserved hypothetical protein
CNAG_00502	1667.92	-1.3094	0.264833	-4.94425	7.64392e-07	2.68496e-06	conserved hypothetical protein
CNAG_02084	3013.59	-1.30845	0.170165	-7.68933	1.47906e-14	1.42381e-13	farnesyl pyrophosphate synthetase
CNAG_05898	487.278	-1.30451	0.193713	-6.73422	1.64813e-11	1.0518e-10	siroheme biosynthesis protein MET8
CNAG_05889	561.07	-1.30378	0.204213	-6.38443	1.72033e-10	9.68027e-10	SH3YL1 protein
CNAG_07888	3205.89	-1.30367	0.230731	-5.65015	1.6031e-08	6.96616e-08	hypothetical protein
CNAG_01287	8487.97	-1.30362	0.201594	-6.46654	1.00275e-10	5.82805e-10	NADH-ubiquinone oxidoreductase 51 kDa subunit
CNAG_01381	783.908	-1.30294	0.231277	-5.63369	1.76398e-08	7.62509e-08	conserved hypothetical protein
CNAG_06666	250.401	-1.30279	0.240462	-5.41786	6.03171e-08	2.4463e-07	glycogen phosphorylase
CNAG_01070	30.5976	-1.30192	0.587465	-2.21617	0.02668	0.0440826	class II aldolase/adducin family protein
CNAG_05569	277.974	-1.30182	0.249489	-5.21793	1.80935e-07	6.87608e-07	conserved hypothetical protein
CNAG_06605	26383.9	-1.29924	0.316462	-4.10553	4.03393e-05	0.000110113	ribosomal protein S2
CNAG_05865	4265.41	-1.29858	0.246338	-5.27156	1.35273e-07	5.22369e-07	proteasome subunit
CNAG_07356	4875.52	-1.29854	0.276701	-4.69295	2.6929e-06	8.67101e-06	succinate dehydrogenase
CNAG_03517	1302	-1.29728	0.216463	-5.99306	2.05924e-09	1.00683e-08	mitochondrial NADH dehydrogenase
CNAG_01833	2985.63	-1.29637	0.184552	-7.02444	2.14928e-12	1.56546e-11	cap binding protein
CNAG_04179	5525.17	-1.29581	0.184856	-7.00985	2.38575e-12	1.72415e-11	lysine-tRNA ligase
CNAG_02004	1381.3	-1.29512	0.190742	-6.78988	1.12229e-11	7.40411e-11	OTU domain-containing protein 6B
CNAG_04901	451.672	-1.29459	0.236079	-5.48372	4.16464e-08	1.73165e-07	conserved hypothetical protein
CNAG_05882	1282.05	-1.2945	0.182091	-7.1091	1.16801e-12	8.82788e-12	glycosyl transferase
CNAG_02211	218.444	-1.29402	0.26989	-4.79461	1.6299e-06	5.41987e-06	conserved hypothetical protein
CNAG_04304	5011.98	-1.29345	0.135195	-9.56728	1.09751e-21	2.54553e-20	complex protein 1
CNAG_04063	402.496	-1.29305	0.196557	-6.5785	4.75203e-11	2.86978e-10	selenoprotein W
CNAG_00938	331.602	-1.29274	0.228261	-5.66341	1.48391e-08	6.47096e-08	conserved hypothetical protein
CNAG_12770	20.5893	-1.29218	0.473373	-2.72973	0.00633865	0.0118772	#N/A
CNAG_05696	9891.41	-1.29184	0.269778	-4.78853	1.68008e-06	5.57174e-06	ubiquitin-conjugating enzyme e2-16 kda
CNAG_05554	1846.4	-1.29084	0.309133	-4.17567	2.9711e-05	8.2559e-05	cytochrome b5
CNAG_00036	62.0592	-1.28977	0.28378	-4.54497	5.49429e-06	1.68368e-05	Sec14 cytosolic factor
CNAG_00531	383.25	-1.28955	0.339924	-3.79363	0.00014846	0.000370876	ENA P-type ATPase 1
CNAG_06074	276.012	-1.28889	0.319071	-4.03952	5.35601e-05	0.000143978	cytoplasmic protein
CNAG_00061	9060.43	-1.28852	0.310169	-4.15424	3.26373e-05	8.99829e-05	citrate synthase
CNAG_05917	2732.6	-1.28582	0.186502	-6.89442	5.40846e-12	3.72717e-11	conserved hypothetical protein
CNAG_03266	1939.63	-1.28577	0.255463	-5.03311	4.82589e-07	1.7362e-06	malate dehydrogenase
CNAG_03785	892.07	-1.28556	0.205138	-6.26683	3.6847e-10	1.98604e-09	alpha,alpha-trehalase
CNAG_02421	2496.1	-1.28546	0.2056	-6.25226	4.04559e-10	2.16152e-09	conserved hypothetical protein
CNAG_02812	2144.53	-1.2848	0.167861	-7.65398	1.94847e-14	1.83057e-13	ornithine carbamoyltransferase
CNAG_05250	1491.65	-1.28445	0.164929	-7.7879	6.81338e-15	6.79689e-14	telomere maintenance protein
CNAG_03591	1907.88	-1.28225	0.212814	-6.02521	1.68895e-09	8.35691e-09	RAB GDP-dissociation inhibitor
CNAG_00119	140.11	-1.28046	0.304888	-4.19976	2.67202e-05	7.49214e-05	conserved hypothetical protein
CNAG_05770	3463.22	-1.28024	0.282526	-4.5314	5.8593e-06	1.78815e-05	proteasome component pts1
CNAG_00741	6654.1	-1.28005	0.168715	-7.58703	3.2731e-14	2.98806e-13	ATP-dependent RNA helicase sub2
CNAG_05440	735.237	-1.27926	0.127536	-10.0305	1.11906e-23	3.28288e-22	pyridoxamine-phosphate oxidase
CNAG_01338	236.583	-1.27912	0.160514	-7.96894	1.60045e-15	1.72152e-14	DNA repair protein rhp42
CNAG_00524	476.201	-1.27737	0.23176	-5.51162	3.55541e-08	1.49678e-07	acetyl-Coenzyme A acyltransferase 2
CNAG_00016	1672.46	-1.27648	0.15883	-8.03678	9.22334e-16	1.02173e-14	conserved hypothetical protein
CNAG_12350	132.458	-1.2757	0.212063	-6.01566	1.79156e-09	8.82346e-09	#N/A
CNAG_05711	295.52	-1.27547	0.242973	-5.24945	1.52555e-07	5.84845e-07	conserved hypothetical protein
CNAG_12396	10.0814	-1.27355	0.54649	-2.33041	0.0197843	0.0336017	#N/A
CNAG_00796	594.432	-1.27304	0.284261	-4.47841	7.52017e-06	2.27629e-05	multidrug resistance protein 1
CNAG_04953	2309.51	-1.27173	0.294206	-4.32258	1.54215e-05	4.47628e-05	conserved hypothetical protein
CNAG_12989	29.3913	-1.27015	0.422957	-3.00302	0.00267311	0.00539212	#N/A
CNAG_01535	1123.82	-1.27011	0.204558	-6.20902	5.33158e-10	2.80645e-09	amino acid permease
CNAG_06340	2479.47	-1.2689	0.26416	-4.80355	1.5588e-06	5.20207e-06	conserved hypothetical protein
CNAG_03096	641.857	-1.26815	0.232318	-5.45866	4.79735e-08	1.97353e-07	UDP-glucose 4-epimerase
CNAG_00816	828.822	-1.26751	0.380418	-3.33188	0.000862603	0.00189136	microtubule binding protein
CNAG_04045	1463.03	-1.26717	0.203349	-6.23152	4.61928e-10	2.45063e-09	conserved hypothetical protein
CNAG_00420	550.056	-1.2664	0.196922	-6.43099	1.26773e-10	7.27695e-10	conserved hypothetical protein
CNAG_05777	383.405	-1.26473	0.189345	-6.67952	2.39734e-11	1.50152e-10	conserved hypothetical protein
CNAG_05672	1220.48	-1.26437	0.224288	-5.63727	1.72772e-08	7.47705e-08	nucleolar protein
CNAG_07740	2973.58	-1.26329	0.191375	-6.60112	4.08057e-11	2.48857e-10	conserved hypothetical protein
CNAG_03217	390.082	-1.26222	0.243463	-5.18443	2.16672e-07	8.15488e-07	conserved hypothetical protein
CNAG_03441	2093.89	-1.26124	0.231811	-5.44081	5.30375e-08	2.16526e-07	conserved hypothetical protein
CNAG_04001	3320.05	-1.26066	0.225826	-5.58244	2.37164e-08	1.01689e-07	proteasome subunit alpha type 6
CNAG_12968	11.1485	-1.25912	0.425955	-2.95599	0.00311671	0.00619917	#N/A
CNAG_00058	3469.22	-1.25876	0.18946	-6.64393	3.05423e-11	1.88747e-10	T-complex protein 1 epsilon subunit
CNAG_07631	330.044	-1.25852	0.362136	-3.47527	0.000510344	0.00116583	conserved hypothetical protein
CNAG_07904	619.124	-1.25806	0.291962	-4.309	1.63993e-05	4.73417e-05	conserved hypothetical protein
CNAG_03623	585.77	-1.2579	0.240436	-5.23176	1.67901e-07	6.40371e-07	short-chain dehydrogenase
CNAG_01596	1570.84	-1.25742	0.20062	-6.26764	3.66562e-10	1.9772e-09	conserved hypothetical protein
CNAG_05090	920.471	-1.25708	0.211896	-5.93252	2.9832e-09	1.41297e-08	quinone oxidoreductase
CNAG_00836	415.546	-1.25656	0.209367	-6.0017	1.95265e-09	9.57239e-09	2-hydroxyacid dehydrogenase
CNAG_01991	9498.05	-1.25639	0.304762	-4.12253	3.74737e-05	0.000102669	cytochrome c oxidase subunit V
CNAG_02985	975.478	-1.2549	0.209469	-5.99084	2.08759e-09	1.01935e-08	nuclear mRNA splicing protein
CNAG_07755	31.0456	-1.25477	0.409836	-3.06165	0.00220121	0.00450189	conserved hypothetical protein
CNAG_05607	261.912	-1.25458	0.288959	-4.34172	1.41369e-05	4.12763e-05	cytoplasmic protein
CNAG_03823	1036.4	-1.2541	0.285944	-4.38583	1.15544e-05	3.41583e-05	ubiquitin-protein ligase
CNAG_04050	3664.33	-1.25352	0.203261	-6.16705	6.95776e-10	3.60618e-09	pre-mRNA splicing factor
CNAG_03685	208.523	-1.24954	0.204646	-6.10586	1.02248e-09	5.17658e-09	conserved hypothetical protein
CNAG_00700	3920.77	-1.24948	0.2229	-5.60556	2.07587e-08	8.92647e-08	bifunctional purine biosynthesis protein PURH
CNAG_00886	5542.48	-1.24909	0.227158	-5.49878	3.82435e-08	1.60389e-07	adenosylhomocysteinase
CNAG_04273	1323.66	-1.24884	0.170473	-7.32578	2.37511e-13	1.95433e-12	conserved hypothetical protein
CNAG_06443	28490.3	-1.24842	0.257072	-4.8563	1.19599e-06	4.06625e-06	heat shock protein 70
CNAG_03054	108.766	-1.24718	0.250978	-4.9693	6.7194e-07	2.38277e-06	conserved hypothetical protein
CNAG_06849	3178.27	-1.24589	0.167637	-7.43208	1.069e-13	9.20432e-13	saccharopine dehydrogenase
CNAG_03251	7577.57	-1.24571	0.229859	-5.41945	5.9783e-08	2.42729e-07	ARF small monomeric GTPase
CNAG_04828	4756.78	-1.24486	0.362364	-3.43539	0.000591697	0.0013332	histone
CNAG_05390	432.167	-1.2435	0.199278	-6.24003	4.37492e-10	2.33099e-09	conserved hypothetical protein
CNAG_03672	931.899	-1.24253	0.254253	-4.887	1.02382e-06	3.51797e-06	BET3 family protein
CNAG_04387	587.526	-1.24159	0.310024	-4.00483	6.20634e-05	0.00016463	pre-mRNA splicing factor
CNAG_05235	15386.8	-1.2404	0.247841	-5.0048	5.59195e-07	2.00348e-06	conserved hypothetical protein
CNAG_03699	764.66	-1.24028	0.249983	-4.96148	6.99588e-07	2.47372e-06	pre-mRNA-processing ATP-dependent RNA helicase PRP5
CNAG_05899	2048.09	-1.23972	0.233897	-5.3003	1.1561e-07	4.50659e-07	pyrroline-5-carboxylate reductase
CNAG_04728	674.527	-1.23935	0.151587	-8.17586	2.93759e-16	3.45528e-15	conserved hypothetical protein
CNAG_02434	1488.35	-1.23734	0.34036	-3.63539	0.000277563	0.000663682	copper chaperone
CNAG_02754	28763.4	-1.23686	0.307971	-4.01615	5.91556e-05	0.000157762	40S ribosomal protein S12
CNAG_00678	1859.41	-1.23667	0.2262	-5.46715	4.5733e-08	1.88677e-07	urease accessory protein ureG
CNAG_00582	889.032	-1.23493	0.220088	-5.61108	2.01062e-08	8.66096e-08	conserved hypothetical protein
CNAG_01643	1476.43	-1.23446	0.231009	-5.34377	9.10317e-08	3.61303e-07	predicted protein
CNAG_00326	2061.22	-1.23352	0.191562	-6.43925	1.20063e-10	6.91852e-10	conserved hypothetical protein
CNAG_03810	2285.89	-1.23328	0.208794	-5.90667	3.49088e-09	1.63672e-08	mitochondrial ribosomal protein L23
CNAG_01234	244.827	-1.23143	0.149277	-8.24931	1.59315e-16	1.95444e-15	spore wall assembly-related protein
CNAG_03722	4519.98	-1.22989	0.126035	-9.75829	1.69994e-22	4.30612e-21	RAN protein binding protein
CNAG_04598	112.912	-1.22767	0.265937	-4.61638	3.90499e-06	1.22705e-05	conserved hypothetical protein
CNAG_02167	635.387	-1.22755	0.19353	-6.34292	2.25448e-10	1.24447e-09	vacuolar protein sorting-associated protein vps27
CNAG_02814	3013.19	-1.22663	0.189308	-6.47952	9.20162e-11	5.35643e-10	glycerol-3-phosphate dehydrogenase
CNAG_00902	598.065	-1.22654	0.291657	-4.20541	2.60605e-05	7.3127e-05	conserved hypothetical protein
CNAG_02783	842.815	-1.22512	0.117607	-10.4171	2.07144e-25	7.18423e-24	conserved hypothetical protein
CNAG_07669	1360.24	-1.2251	0.262686	-4.66373	3.10525e-06	9.90601e-06	sorting nexin-3
CNAG_00761	1098.64	-1.22495	0.172452	-7.10314	1.21953e-12	9.18921e-12	conserved hypothetical protein
CNAG_01110	840.091	-1.22435	0.210035	-5.82928	5.56654e-09	2.54559e-08	co-chaperone
CNAG_07842	48.0791	-1.22353	0.451925	-2.70738	0.00678165	0.0126466	V-SNARE
CNAG_03882	436.786	-1.22303	0.260123	-4.70174	2.57951e-06	8.34211e-06	conserved hypothetical protein
CNAG_03061	576.724	-1.22301	0.319308	-3.8302	0.000128041	0.000323899	multiple drug resistance protein
CNAG_06817	131.615	-1.22057	0.260808	-4.67995	2.86939e-06	9.20337e-06	UAP1
CNAG_02952	1154.65	-1.2197	0.205704	-5.9294	3.04038e-09	1.43822e-08	conserved hypothetical protein
CNAG_00732	165.96	-1.21964	0.22787	-5.35235	8.68198e-08	3.45696e-07	conserved hypothetical protein
CNAG_04816	212.235	-1.21765	0.339714	-3.58432	0.000337952	0.000794262	conserved hypothetical protein
CNAG_03871	872.882	-1.21712	0.239834	-5.07484	3.87822e-07	1.41515e-06	phosphotyrosine protein phosphatase
CNAG_05115	1137.02	-1.21666	0.267437	-4.54934	5.38135e-06	1.65248e-05	sarcosine oxidase
CNAG_06722	113.375	-1.21581	0.254867	-4.77037	1.8389e-06	6.06862e-06	conserved hypothetical protein
CNAG_06775	3166.33	-1.21552	0.168791	-7.2013	5.96406e-13	4.6546e-12	conserved hypothetical protein
CNAG_06919	4357.46	-1.21411	0.20905	-5.80777	6.33115e-09	2.88635e-08	methyltransferase
CNAG_06190	504.366	-1.21187	0.214095	-5.66043	1.50998e-08	6.58077e-08	N-acetylglucosamine-6-phosphate deacetylase
CNAG_02781	33.0738	-1.20986	0.313385	-3.86061	0.000113102	0.000288568	dihydrodipicolinate synthetase family protein
CNAG_03864	1008.41	-1.20904	0.179649	-6.72999	1.69677e-11	1.07821e-10	conserved hypothetical protein
CNAG_05008	361.197	-1.20804	0.242341	-4.98487	6.20023e-07	2.2071e-06	hypothetical protein
CNAG_03916	6598.3	-1.20791	0.308138	-3.92001	8.85449e-05	0.000229623	glucose-6-phosphate isomerase
CNAG_01923	2133.58	-1.20787	0.229029	-5.27385	1.3359e-07	5.16411e-07	arsenical pump-driving ATPase
CNAG_04582	57.408	-1.20741	0.265585	-4.54623	5.46149e-06	1.67501e-05	conserved hypothetical protein
CNAG_00138	1430.75	-1.2073	0.145504	-8.29739	1.06426e-16	1.34336e-15	ubiquinone biosynthesis methyltransferase
CNAG_05077	563.688	-1.20659	0.18948	-6.36791	1.91625e-10	1.06855e-09	glycosyl hydrolase
CNAG_04486	23.6756	-1.20476	0.415389	-2.90033	0.00372775	0.00730396	conserved hypothetical protein
CNAG_06460	847.276	-1.20442	0.144004	-8.36381	6.07233e-17	7.92071e-16	conserved hypothetical protein
CNAG_01636	777.136	-1.20384	0.199006	-6.04926	1.45512e-09	7.22883e-09	peptidyl-prolyl cis-trans isomerase-like 1
CNAG_05060	203.797	-1.20189	0.295458	-4.0679	4.74389e-05	0.000128454	conserved hypothetical protein
CNAG_05463	918.913	-1.20008	0.17401	-6.89665	5.32441e-12	3.67607e-11	conserved hypothetical protein
CNAG_05212	34.4479	-1.19956	0.357454	-3.35586	0.000791195	0.00174562	predicted protein
CNAG_01193	44.9207	-1.19932	0.331164	-3.62153	0.000292863	0.000697794	conserved hypothetical protein
CNAG_06437	1268.26	-1.19805	0.312299	-3.83621	0.000124946	0.000316501	conserved hypothetical protein
CNAG_06600	1155.25	-1.19708	0.182118	-6.57312	4.92719e-11	2.97314e-10	vesicular-fusion protein sec18
CNAG_02667	149.579	-1.19698	0.253534	-4.72119	2.34468e-06	7.63925e-06	conserved hypothetical protein
CNAG_00157	990.865	-1.19622	0.278552	-4.29442	1.75152e-05	5.03672e-05	conserved hypothetical protein
CNAG_04043	221.99	-1.19589	0.377825	-3.16519	0.00154981	0.00325763	DUF636 domain-containing protein
CNAG_02852	4638.31	-1.19526	0.233892	-5.11031	3.21634e-07	1.1847e-06	aminotransferase
CNAG_03769	3153.92	-1.19482	0.222644	-5.36648	8.02867e-08	3.2158e-07	hexokinase
CNAG_02173	482.361	-1.1935	0.218116	-5.47184	4.45375e-08	1.84155e-07	transport protein particle component
CNAG_06899	3676.63	-1.1926	0.227141	-5.25048	1.51704e-07	5.82488e-07	Rpn7-PA
CNAG_05499	800.42	-1.1924	0.221935	-5.37275	7.75435e-08	3.1177e-07	conserved hypothetical protein
CNAG_07607	325.357	-1.19162	0.19478	-6.11776	9.49003e-10	4.83093e-09	chaperone regulator
CNAG_00495	486.165	-1.19136	0.225312	-5.28762	1.23918e-07	4.81025e-07	conserved hypothetical protein
CNAG_07676	4007.21	-1.19131	0.207033	-5.7542	8.70544e-09	3.89697e-08	ATP-dependent RNA helicase DBP2-A
CNAG_01422	340.795	-1.19127	0.155448	-7.66348	1.80968e-14	1.71378e-13	endoplasmic reticulum protein
CNAG_03933	416.604	-1.19045	0.255908	-4.65186	3.28949e-06	1.0447e-05	transmembrane protein 167
CNAG_06474	2200.88	-1.19031	0.235575	-5.05276	4.35463e-07	1.57659e-06	heterogeneous nuclear ribonucleoprotein HRP1
CNAG_02818	1112.26	-1.19029	0.199314	-5.97191	2.34495e-09	1.13235e-08	aminomethyltransferase
CNAG_07993	16.3976	-1.19027	0.522767	-2.27687	0.0227941	0.0380945	#N/A
CNAG_06475	4095.06	-1.19026	0.178567	-6.66562	2.63542e-11	1.64233e-10	conserved hypothetical protein
CNAG_02297	118.236	-1.18978	0.359229	-3.31202	0.000926234	0.00202489	conserved hypothetical protein
CNAG_02237	1289.96	-1.18952	0.154505	-7.69893	1.37207e-14	1.32598e-13	cytoskeleton assembly control protein
CNAG_03899	2561.7	-1.18833	0.266925	-4.45192	8.51055e-06	2.56249e-05	HSP 70 family protein
CNAG_05914	28.2072	-1.18376	0.395856	-2.99038	0.00278627	0.00558911	MFS maltose permease MalP
CNAG_03144	1455.21	-1.1832	0.239105	-4.94846	7.48034e-07	2.63373e-06	protein-methionine-S-oxide reductase
CNAG_02530	1087.95	-1.18174	0.283593	-4.16702	3.08607e-05	8.54976e-05	conserved hypothetical protein
CNAG_04259	3258.47	-1.18168	0.241522	-4.89266	9.94816e-07	3.4358e-06	small nucleolar RNP protein
CNAG_04541	1513.75	-1.18147	0.20347	-5.80664	6.37399e-09	2.9041e-08	polyadenylation factor 64 kDa subunit
CNAG_05761	1109.48	-1.18129	0.302961	-3.89916	9.65276e-05	0.000248932	protein kinase activator
CNAG_04238	240.431	-1.18065	0.252062	-4.68396	2.81387e-06	9.04093e-06	2,4-dienoyl-CoA reductase
CNAG_00766	180.367	-1.17996	0.241495	-4.88605	1.02877e-06	3.53332e-06	conserved hypothetical protein
CNAG_01518	403.941	-1.17849	0.182641	-6.45248	1.10031e-10	6.36517e-10	phosphoglycerate mutase
CNAG_03689	567.041	-1.17823	0.172006	-6.84995	7.38767e-12	4.99829e-11	zf-C3HC4 type zinc finger
CNAG_05592	4168.65	-1.17775	0.168992	-6.96927	3.18581e-12	2.26268e-11	calcium-transporting ATPase
CNAG_07020	1188.97	-1.17772	0.180075	-6.5402	6.14347e-11	3.66534e-10	conserved hypothetical protein
CNAG_05009	198.196	-1.17711	0.242012	-4.86386	1.15118e-06	3.93012e-06	integral membrane protein
CNAG_03040	532.051	-1.1763	0.388152	-3.03051	0.00244142	0.00495629	transketolase
CNAG_02441	14.8494	-1.17525	0.437241	-2.68788	0.00719069	0.013339	conserved hypothetical protein
CNAG_02725	3048.2	-1.17509	0.298136	-3.94145	8.09918e-05	0.000211365	proteasome subunit
CNAG_04715	2173.26	-1.17485	0.185741	-6.32519	2.52924e-10	1.38641e-09	oligosaccharyltransferase alpha subunit
CNAG_03195	67.1324	-1.17278	0.364993	-3.21315	0.00131286	0.0027968	conserved hypothetical protein
CNAG_01615	322.538	-1.17188	0.223124	-5.25217	1.5032e-07	5.7777e-07	aldo-keto reductase
CNAG_01896	12885.3	-1.17176	0.270582	-4.33052	1.48756e-05	4.32628e-05	aldehyde reductase I
CNAG_00159	430.527	-1.16987	0.225186	-5.19511	2.04596e-07	7.73175e-07	conserved hypothetical protein
CNAG_04933	83.514	-1.16979	0.300277	-3.89569	9.79187e-05	0.00025217	conserved hypothetical protein
CNAG_04340	1274.31	-1.16944	0.173375	-6.74512	1.52899e-11	9.84226e-11	conserved hypothetical protein
CNAG_04372	1362.18	-1.16892	0.158242	-7.38689	1.50307e-13	1.27641e-12	DNA-directed RNA polymerase I
CNAG_04906	2183.91	-1.16878	0.219765	-5.3183	1.0474e-07	4.11312e-07	ATPase
CNAG_04189	3675.21	-1.16778	0.167801	-6.95932	3.41926e-12	2.42154e-11	succinate dehydrogenase flavoprotein subunit
CNAG_04485	1403.94	-1.16772	0.237782	-4.91087	9.0673e-07	3.15063e-06	long-chain-fatty-acid-CoA-ligase
CNAG_01270	4333.11	-1.1671	0.266621	-4.37737	1.20122e-05	3.54209e-05	conserved hypothetical protein
CNAG_01736	374.529	-1.1663	0.19728	-5.91192	3.38146e-09	1.58843e-08	predicted protein
CNAG_07952	108.039	-1.16415	0.298161	-3.90444	9.44437e-05	0.000243813	#N/A
CNAG_05504	1255.24	-1.16391	0.259637	-4.48282	7.36638e-06	2.23339e-05	GDSL Lipase/Acylhydrolase family protein
CNAG_12377	85.5889	-1.16357	0.228909	-5.08313	3.71271e-07	1.36011e-06	#N/A
CNAG_04186	214.046	-1.16217	0.27842	-4.17417	2.99071e-05	8.3012e-05	conserved hypothetical protein
CNAG_00515	166.469	-1.16212	0.296281	-3.92237	8.76805e-05	0.000227626	mannitol dehydrogenase
CNAG_06968	783.051	-1.16194	0.124391	-9.341	9.5427e-21	1.98392e-19	hypothetical protein
CNAG_12915	100.603	-1.16117	0.305575	-3.79995	0.000144725	0.000363134	#N/A
CNAG_00064	1272.08	-1.15503	0.158881	-7.26981	3.60002e-13	2.89484e-12	COPII-coated vesicle protein
CNAG_04738	1649.18	-1.15488	0.178857	-6.45698	1.06813e-10	6.18863e-10	fimbrin
CNAG_06134	4465.53	-1.15425	0.227185	-5.08066	3.76132e-07	1.37723e-06	conserved hypothetical protein
CNAG_02097	599.442	-1.1541	0.237531	-4.85874	1.18133e-06	4.02378e-06	conserved hypothetical protein
CNAG_06224	562.269	-1.15407	0.232087	-4.97258	6.60671e-07	2.34393e-06	nuclear movement protein nudC
CNAG_00288	580.658	-1.15397	0.258961	-4.45614	8.34474e-06	2.51562e-05	oligoribonuclease
CNAG_04716	2278.29	-1.15129	0.209208	-5.50308	3.7322e-08	1.56854e-07	KH domain-containing protein
CNAG_07708	55.7248	-1.15094	0.276165	-4.16758	3.07852e-05	8.53202e-05	conserved hypothetical protein
CNAG_00255	1306.7	-1.1482	0.252018	-4.556	5.21374e-06	1.60366e-05	conserved hypothetical protein
CNAG_01379	663.546	-1.14482	0.221738	-5.16291	2.4314e-07	9.10026e-07	UPF0390 protein
CNAG_00252	411.154	-1.14423	0.244269	-4.68428	2.80942e-06	9.03053e-06	transcriptional elongation regulator
CNAG_07788	28.001	-1.14219	0.398931	-2.86312	0.00419489	0.00812698	conserved hypothetical protein
CNAG_12409	17.9675	-1.14216	0.396461	-2.88089	0.00396552	0.00771483	#N/A
CNAG_06242	758.879	-1.14209	0.324886	-3.51537	0.000439144	0.00101253	high-affinity iron permease CaFTR1
CNAG_06729	557.58	-1.14206	0.256589	-4.45093	8.54975e-06	2.57325e-05	conserved hypothetical protein
CNAG_04195	350.092	-1.14191	0.231053	-4.94222	7.72398e-07	2.71051e-06	O-methyltransferase
CNAG_01795	196.102	-1.1419	0.181831	-6.27997	3.38631e-10	1.8332e-09	conserved hypothetical protein
CNAG_07589	58.8434	-1.14002	0.298696	-3.81666	0.000135268	0.000341136	xylitol dehydrogenase
CNAG_06001	626.288	-1.13864	0.245911	-4.63028	3.6517e-06	1.15331e-05	phosphomevalonate kinase
CNAG_04606	307.875	-1.13856	0.302086	-3.76899	0.00016391	0.000407552	conserved hypothetical protein
CNAG_02901	1382.62	-1.13833	0.210133	-5.41721	6.05361e-08	2.45385e-07	glycine rich protein
CNAG_06464	793.012	-1.13801	0.162263	-7.01335	2.32675e-12	1.6848e-11	conserved hypothetical protein
CNAG_01089	771.183	-1.13635	0.212203	-5.355	8.55556e-08	3.41394e-07	conserved hypothetical protein
CNAG_02549	259.063	-1.13439	0.188641	-6.01349	1.81572e-09	8.91877e-09	conserved hypothetical protein
CNAG_00835	233.246	-1.13402	0.213725	-5.30597	1.12078e-07	4.37812e-07	conserved hypothetical protein
CNAG_04823	736.959	-1.13374	0.289026	-3.92261	8.75932e-05	0.000227552	peptidyl-prolyl cis-trans isomerase H
CNAG_07325	439.186	-1.13129	0.229847	-4.92194	8.56907e-07	2.9873e-06	conserved hypothetical protein
CNAG_06673	1071.62	-1.13063	0.131413	-8.60363	7.72313e-18	1.10658e-16	conserved hypothetical protein
CNAG_00655	26063.3	-1.13057	0.369089	-3.06313	0.00219035	0.00448091	prcdna35
CNAG_01962	187.806	-1.13028	0.293494	-3.85111	0.000117584	0.000299283	COQ4
CNAG_01811	1158.64	-1.13004	0.211513	-5.34265	9.15961e-08	3.63155e-07	conserved hypothetical protein
CNAG_00970	1905.13	-1.12579	0.156526	-7.19238	6.36704e-13	4.94829e-12	phosphatidate cytidylyltransferase
CNAG_04082	4418.13	-1.12487	0.107283	-10.485	1.01211e-25	3.70044e-24	proline-tRNA ligase
CNAG_00098	280.499	-1.1236	0.252809	-4.44444	8.81192e-06	2.64893e-05	palmitoyl-protein thioesterase
CNAG_07887	1421.7	-1.11989	0.283895	-3.94472	7.98921e-05	0.000208715	conserved hypothetical protein
CNAG_01141	746.596	-1.1187	0.256465	-4.36201	1.28875e-05	3.78366e-05	3'-5'-exoribonuclease
CNAG_05244	42.453	-1.11862	0.418169	-2.67505	0.00747191	0.0137917	conserved hypothetical protein
CNAG_07360	322.313	-1.1186	0.195652	-5.7173	1.08231e-08	4.79862e-08	conserved hypothetical protein
CNAG_04785	681.074	-1.11806	0.294444	-3.7972	0.000146341	0.000366567	conserved hypothetical protein
CNAG_06645	2049.06	-1.11754	0.166468	-6.71321	1.90392e-11	1.20674e-10	methylenetetrahydrofolate dehydrogenase
CNAG_06887	590.492	-1.11753	0.278555	-4.0119	6.02314e-05	0.000160171	conserved hypothetical protein
CNAG_06381	1444.09	-1.11689	0.180797	-6.17761	6.50791e-10	3.37774e-09	DUF221 family protein
CNAG_02736	2573.53	-1.11565	0.200206	-5.57249	2.51119e-08	1.07424e-07	t-complex protein 1
CNAG_02508	861.757	-1.11558	0.302293	-3.69038	0.000223916	0.000542219	conserved hypothetical protein
CNAG_12978	22.701	-1.11498	0.398815	-2.79573	0.0051783	0.00988257	#N/A
CNAG_02106	1383.91	-1.11478	0.257244	-4.33355	1.46724e-05	4.27222e-05	intermembrane space import and assembly protein 40
CNAG_01670	174.395	-1.11468	0.190858	-5.84035	5.20902e-09	2.39241e-08	conserved hypothetical protein
CNAG_05750	27470.3	-1.11467	0.239242	-4.65917	3.17493e-06	1.01004e-05	ATPase alpha subunit
CNAG_12627	78.179	-1.11463	0.267946	-4.1599	3.18384e-05	8.79765e-05	#N/A
CNAG_01570	16.5337	-1.11194	0.443076	-2.50959	0.0120871	0.0214875	predicted protein
CNAG_04956	100.644	-1.11162	0.244458	-4.54728	5.43427e-06	1.66804e-05	high-affinity nicotinic acid transporter
CNAG_05314	2074.46	-1.11162	0.143032	-7.77183	7.73579e-15	7.69638e-14	ARF GTPase activator
CNAG_06406	1186.79	-1.11153	0.212746	-5.22466	1.74472e-07	6.63726e-07	conserved hypothetical protein
CNAG_03853	3738.18	-1.11054	0.208402	-5.32885	9.88341e-08	3.90184e-07	small COPII coat GTPase SAR1
CNAG_04510	889.18	-1.10998	0.19491	-5.69486	1.23473e-08	5.43156e-08	ATPase
CNAG_06526	816.617	-1.10975	0.172846	-6.42045	1.3587e-10	7.76309e-10	conserved hypothetical protein
CNAG_06108	611.133	-1.10943	0.208753	-5.31455	1.06923e-07	4.19219e-07	predicted protein
CNAG_12934	45.9751	-1.10823	0.357658	-3.09858	0.00194449	0.00401813	#N/A
CNAG_05303	51.8223	-1.10823	0.254638	-4.35217	1.34798e-05	3.94664e-05	isocitrate lyase
CNAG_01958	2748.41	-1.1066	0.199842	-5.53738	3.07037e-08	1.30293e-07	het-c2 protein
CNAG_01413	4789.27	-1.10638	0.238634	-4.63632	3.54668e-06	1.12397e-05	nuclear and cytoplasmic polyadenylated RNA-binding protein pub1
CNAG_03760	728.249	-1.10559	0.126492	-8.74046	2.32173e-18	3.57507e-17	conserved hypothetical protein
CNAG_06098	370.468	-1.10446	0.225795	-4.89144	1.001e-06	3.45069e-06	glucosamine-6-phosphate isomerase
CNAG_00111	1353.84	-1.1042	0.146548	-7.53474	4.89298e-14	4.37538e-13	pre-mRNA splicing factor
CNAG_06344	984.231	-1.10419	0.228368	-4.83514	1.33053e-06	4.48057e-06	conserved hypothetical protein
CNAG_02143	278.73	-1.10347	0.312625	-3.5297	0.000416031	0.000962226	conserved hypothetical protein
CNAG_02422	865.035	-1.10232	0.273806	-4.02591	5.67564e-05	0.000151746	conserved hypothetical protein
CNAG_01870	1931.96	-1.10191	0.134037	-8.22088	2.02009e-16	2.44188e-15	mitochondrial protein
CNAG_01112	510.725	-1.10139	0.26664	-4.13062	3.61791e-05	9.93788e-05	xenobiotic reductase
CNAG_07028	2442.39	-1.10117	0.253484	-4.34413	1.39827e-05	4.08581e-05	multidrug resistance protein
CNAG_01990	25793.4	-1.10099	0.315202	-3.49298	0.000477669	0.00109591	40s ribosomal protein s5-1
CNAG_02662	512.244	-1.09981	0.155907	-7.05427	1.7351e-12	1.28139e-11	peptidase family C54 protein
CNAG_01222	2165.06	-1.09912	0.214173	-5.13191	2.86816e-07	1.06119e-06	conserved hypothetical protein
CNAG_04935	814.391	-1.09868	0.184175	-5.96542	2.44011e-09	1.17524e-08	conserved hypothetical protein
CNAG_02029	637.525	-1.09784	0.272294	-4.03181	5.53489e-05	0.00014841	conserved hypothetical protein
CNAG_04789	463.008	-1.09748	0.244753	-4.48402	7.3251e-06	2.22178e-05	conserved hypothetical protein
CNAG_00080	40.4347	-1.09733	0.381995	-2.87262	0.00407086	0.00790819	conserved hypothetical protein
CNAG_06259	20.4257	-1.09681	0.440882	-2.48777	0.0128547	0.0226621	alpha-glucoside:hydrogen symporter
CNAG_03509	2617.53	-1.09665	0.163545	-6.70549	2.0073e-11	1.26901e-10	pyruvate dehydrogenase protein X component
CNAG_00804	466.153	-1.09535	0.122524	-8.93991	3.89486e-19	6.6302e-18	Gtr1/RagA G protein Gtr1
CNAG_03039	614.211	-1.09476	0.202181	-5.41473	6.13821e-08	2.48678e-07	SNARE binding protein
CNAG_05768	844.42	-1.09427	0.133866	-8.17435	2.97459e-16	3.49326e-15	conserved hypothetical protein
CNAG_03004	1025.7	-1.09367	0.219777	-4.97625	6.48269e-07	2.30213e-06	riboflavin synthase
CNAG_01872	210.855	-1.09321	0.23394	-4.67305	2.9676e-06	9.48966e-06	copper ion transporter
CNAG_03984	498.681	-1.09277	0.261504	-4.1788	2.93057e-05	8.15549e-05	conserved hypothetical protein
CNAG_00470	399.961	-1.09207	0.315485	-3.46154	0.000537092	0.0012198	vacuolar protein sorting protein 46
CNAG_03482	15942.2	-1.09078	0.389576	-2.79992	0.00511158	0.00976529	thioredoxin-dependent peroxide reductase
CNAG_12506	46.0409	-1.08636	0.491703	-2.20938	0.0271484	0.0447469	#N/A
CNAG_04130	2075.06	-1.08521	0.137781	-7.87635	3.37089e-15	3.47e-14	conserved hypothetical protein
CNAG_05751	2759.61	-1.08498	0.249089	-4.35578	1.32594e-05	3.88916e-05	conserved hypothetical protein
CNAG_01922	349.458	-1.08403	0.254257	-4.26353	2.0122e-05	5.73965e-05	alternative cyclin Pho80
CNAG_04594	76.072	-1.08398	0.280197	-3.86864	0.000109443	0.000280099	PRO1 protein
CNAG_06737	534.117	-1.08365	0.150474	-7.20155	5.95333e-13	4.65433e-12	vacuolar protein sorting-associated protein
CNAG_02072	328.317	-1.0824	0.214196	-5.05333	4.34162e-07	1.57265e-06	conserved hypothetical protein
CNAG_02606	237.982	-1.0816	0.202039	-5.35344	8.62962e-08	3.4398e-07	conserved hypothetical protein
CNAG_04275	99.0732	-1.08129	0.261095	-4.14136	3.45257e-05	9.49424e-05	metalloendopeptidase
CNAG_01588	3812.9	-1.08001	0.356919	-3.02592	0.00247878	0.00502526	hypothetical protein
CNAG_03153	2795.77	-1.07823	0.229487	-4.69843	2.62174e-06	8.46024e-06	sec14 cytosolic factor
CNAG_06773	3842.76	-1.07813	0.149496	-7.21178	5.52244e-13	4.3419e-12	protein transport protein SEC24
CNAG_02707	10.0417	-1.07788	0.470538	-2.29074	0.0219784	0.0368807	predicted protein
CNAG_05723	95.9483	-1.07717	0.240877	-4.47187	7.75403e-06	2.34135e-05	alcohol dehydrogenase
CNAG_01746	269.407	-1.07505	0.23368	-4.60052	4.21436e-06	1.31923e-05	RING finger protein
CNAG_02656	913.47	-1.07428	0.153977	-6.97688	3.01809e-12	2.15595e-11	translation machinery-associated protein 20
CNAG_02677	1794.25	-1.07416	0.125246	-8.5764	9.78886e-18	1.38651e-16	cytoplasmic protein
CNAG_04194	2319.87	-1.07385	0.294398	-3.64761	0.000264688	0.000634738	protein transport protein SEC13
CNAG_03249	4432.18	-1.07371	0.27134	-3.95709	7.58692e-05	0.000198695	conserved hypothetical protein
CNAG_01776	72.2804	-1.07247	0.254333	-4.21682	2.47776e-05	6.97646e-05	HpcH/HpaI aldolase/citrate lyase family protein
CNAG_01961	2786.62	-1.07147	0.243263	-4.40457	1.05996e-05	3.15691e-05	MSP domain-containing protein
CNAG_02348	217.706	-1.07048	0.249467	-4.29107	1.77813e-05	5.10532e-05	conserved hypothetical protein
CNAG_01211	2072.1	-1.06824	0.218975	-4.87836	1.06971e-06	3.66039e-06	conserved hypothetical protein
CNAG_04521	132.248	-1.0655	0.234932	-4.53536	5.75046e-06	1.75782e-05	oxidoreductase
CNAG_02312	211.04	-1.06427	0.178185	-5.97282	2.33186e-09	1.12676e-08	patatin-like phospholipase domain-containing protein
CNAG_04108	244.331	-1.06394	0.317592	-3.35001	0.000808088	0.00177919	kinase
CNAG_01970	573.438	-1.0639	0.221873	-4.79508	1.62607e-06	5.40955e-06	conserved hypothetical protein
CNAG_02567	1451.62	-1.06197	0.186253	-5.70176	1.18576e-08	5.2323e-08	conserved hypothetical protein
CNAG_02482	1019.53	-1.06102	0.184164	-5.76126	8.34886e-09	3.74412e-08	conserved hypothetical protein
CNAG_01116	124.142	-1.06081	0.261994	-4.04898	5.14407e-05	0.000138632	beta-ketoacyl reductase
CNAG_00454	20.1967	-1.0607	0.349368	-3.03604	0.00239707	0.00487158	predicted protein
CNAG_01682	3180.99	-1.06038	0.145888	-7.26843	3.63694e-13	2.9182e-12	mitochondrial outer membrane 72K protein
CNAG_00311	2028.41	-1.05974	0.200894	-5.27514	1.32655e-07	5.13063e-07	3-hydroxyisobutyryl-CoA hydrolase
CNAG_05297	363.934	-1.05921	0.241819	-4.38016	1.1859e-05	3.50249e-05	conserved hypothetical protein
CNAG_04286	1934.23	-1.0592	0.19353	-5.47307	4.42313e-08	1.83092e-07	DNA-directed RNA polymerase I
CNAG_03410	2107.93	-1.05503	0.293895	-3.58983	0.000330888	0.000779884	cytoplasmic protein
CNAG_06370	2140.49	-1.05497	0.178505	-5.91007	3.41971e-09	1.60538e-08	branched-chain-amino-acid aminotransferase
CNAG_05679	1766.75	-1.0534	0.200579	-5.2518	1.50619e-07	5.78621e-07	conserved hypothetical protein
CNAG_05402	1216.93	-1.05302	0.182547	-5.76849	7.99837e-09	3.60218e-08	conserved hypothetical protein
CNAG_00772	2701.37	-1.04968	0.283175	-3.70683	0.000209867	0.000511874	uv excision repair protein rhp23
CNAG_02966	43.705	-1.04957	0.270575	-3.87902	0.000104876	0.000268967	carboxypeptidase D
CNAG_04907	46.8269	-1.0492	0.27902	-3.7603	0.000169712	0.000421271	conserved hypothetical protein
CNAG_07757	310.43	-1.04857	0.228685	-4.58521	4.53528e-06	1.41254e-05	conserved hypothetical protein
CNAG_00639	304.799	-1.04846	0.276193	-3.79612	0.000146979	0.000367795	conserved hypothetical protein
CNAG_03128	303.733	-1.04731	0.175346	-5.97283	2.33176e-09	1.12676e-08	lincomycin-condensing protein lmbA
CNAG_05236	752.602	-1.04728	0.133433	-7.84876	4.20161e-15	4.27769e-14	conserved hypothetical protein
CNAG_05105	4998.16	-1.04673	0.150875	-6.93772	3.98466e-12	2.79529e-11	eukaryotic translation initiation factor 3 subunit 6
CNAG_02896	1121.75	-1.04565	0.165699	-6.31057	2.78018e-10	1.51724e-09	hydroxymethylglutaryl-CoA synthase
CNAG_01007	182.858	-1.04455	0.176319	-5.92423	3.13764e-09	1.48046e-08	C2 domain-containing protein
CNAG_03606	1159.89	-1.04414	0.434937	-2.40067	0.0163652	0.0282691	EF Tu/GTP binding protein
CNAG_01442	1452.82	-1.04345	0.19338	-5.39584	6.82034e-08	2.75561e-07	cysteine desulfhydrase
CNAG_05198	568.682	-1.04322	0.176904	-5.8971	3.6995e-09	1.73125e-08	DNA dependent ATPase
CNAG_03486	2972.94	-1.04231	0.248767	-4.18991	2.79059e-05	7.80399e-05	peptidyl-prolyl cis-trans isomerase B
CNAG_03628	680.469	-1.04202	0.164303	-6.34208	2.26685e-10	1.24997e-09	VpsB
CNAG_03416	1327.61	-1.0397	0.271641	-3.82747	0.000129465	0.000327277	conserved hypothetical protein
CNAG_05534	364.661	-1.03935	0.296671	-3.50338	0.000459391	0.00105699	pyridoxal reductase
CNAG_07486	243.661	-1.03825	0.182878	-5.67728	1.36854e-08	5.98898e-08	conserved hypothetical protein
CNAG_06080	1167.57	-1.03738	0.176011	-5.89383	3.7734e-09	1.76029e-08	inositol/phosphatidylinositol phosphatase
CNAG_04508	53.0719	-1.0347	0.29097	-3.55603	0.000376506	0.000877095	conserved hypothetical protein
CNAG_03156	472.505	-1.0345	0.165203	-6.26198	3.80115e-10	2.04288e-09	conserved hypothetical protein
CNAG_04666	3008.79	-1.0342	0.215445	-4.80033	1.58408e-06	5.27694e-06	endopeptidase
CNAG_02200	1278.84	-1.03413	0.290559	-3.5591	0.00037213	0.000867719	predicted protein
CNAG_06021	1023.99	-1.03353	0.214911	-4.80908	1.51624e-06	5.06915e-06	rab GTPase activator
CNAG_12677	19.0369	-1.03175	0.463558	-2.22573	0.0260324	0.0430701	#N/A
CNAG_02038	916.736	-1.03161	0.190409	-5.41788	6.03109e-08	2.4463e-07	conserved hypothetical protein
CNAG_00756	359.885	-1.02949	0.267092	-3.85443	0.000116	0.000295657	conserved hypothetical protein
CNAG_00539	129.19	-1.02777	0.342728	-2.99879	0.00271056	0.00545628	membrane transport protein
CNAG_00044	613.523	-1.02758	0.147288	-6.97665	3.02311e-12	2.15745e-11	translation elongation factor 2
CNAG_01404	6997.07	-1.02556	0.127192	-8.0631	7.43811e-16	8.3141e-15	hsp71-like protein
CNAG_02002	2897.98	-1.02496	0.260883	-3.92881	8.53667e-05	0.000222157	conserved hypothetical protein
CNAG_01770	2190.38	-1.02247	0.170543	-5.99539	2.02999e-09	9.93181e-09	MRS7 family protein
CNAG_06908	3154.74	-1.02096	0.250518	-4.0754	4.59344e-05	0.000124653	pyridoxine biosynthesis protein
CNAG_02993	409.896	-1.01954	0.190419	-5.3542	8.5934e-08	3.4272e-07	imidazoleglycerol-phosphate dehydratase
CNAG_01444	899.129	-1.01937	0.212283	-4.80195	1.57127e-06	5.23899e-06	conserved hypothetical protein
CNAG_00045	208.056	-1.01897	0.341599	-2.98294	0.00285495	0.00571761	conserved hypothetical protein
CNAG_00346	262.24	-1.01864	0.225095	-4.52538	6.02874e-06	1.83835e-05	conserved hypothetical protein
CNAG_00673	1867.55	-1.01762	0.175664	-5.79303	6.9128e-09	3.13229e-08	cytoplasmic protein
CNAG_03055	846.724	-1.01528	0.239364	-4.24156	2.2197e-05	6.30004e-05	conserved hypothetical protein
CNAG_00393	322.855	-1.01479	0.232979	-4.35573	1.32626e-05	3.88916e-05	1,4-alpha-glucan-branching enzyme
CNAG_03931	7600.79	-1.01376	0.133186	-7.61163	2.70657e-14	2.50164e-13	mitochondrial import receptor subunit tom40
CNAG_02074	1187.38	-1.01312	0.215627	-4.69846	2.6213e-06	8.46024e-06	mitochondrial processing peptidase
CNAG_06101	62257.1	-1.01267	0.293815	-3.44662	0.000567647	0.00128408	eukaryotic ADP/ATP carrier
CNAG_01978	120.401	-1.01131	0.199523	-5.06862	4.00704e-07	1.45987e-06	prenyl-dependent CAAX protease
CNAG_02994	1972.63	-1.01101	0.297725	-3.39579	0.000684306	0.00152612	conserved hypothetical protein
CNAG_04677	409.943	-1.01058	0.310286	-3.25695	0.00112618	0.00243051	xylitol dehydrogenase
CNAG_04977	749.768	-1.0097	0.198891	-5.07667	3.84104e-07	1.40296e-06	conserved hypothetical protein
CNAG_02282	252.044	-1.0095	0.320233	-3.15238	0.00161944	0.00339055	carboxypeptidase A4
CNAG_05814	28796.8	-1.00879	0.199952	-5.04517	4.53118e-07	1.63731e-06	40s ribosomal protein s10
CNAG_01796	89.2003	-1.00814	0.360695	-2.79499	0.00519011	0.00990003	conserved hypothetical protein
CNAG_04566	1831.76	-1.00792	0.208009	-4.84556	1.26255e-06	4.26907e-06	beta-flanking protein
CNAG_03507	11250.7	-1.00784	0.210098	-4.79699	1.61071e-06	5.36325e-06	mitochondrial processing peptidase beta subunit
CNAG_07570	2807.7	-1.00573	0.278918	-3.60583	0.000311153	0.000736643	prenylated SNARE protein Ykt6p
CNAG_06012	2572.64	-1.00527	0.214939	-4.67699	2.91115e-06	9.32924e-06	NADH-cytochrome b5 reductase
CNAG_06621	3004.13	-1.00517	0.19683	-5.1068	3.27665e-07	1.20452e-06	biotin synthase
CNAG_05239	535.907	-1.00507	0.193258	-5.20066	1.9858e-07	7.5197e-07	cytoplasmic protein
CNAG_02663	342.427	-1.00354	0.160375	-6.2575	3.91203e-10	2.09488e-09	ribonucleotide reductase small subunit
CNAG_03819	2551.91	-1.00327	0.233346	-4.29951	1.71175e-05	4.93001e-05	sterol 24-C-methyltransferase
CNAG_01847	91.6183	-1.00143	0.288045	-3.47665	0.000507729	0.00116057	conserved hypothetical protein
CNAG_12803	79.8167	-1.00107	0.281015	-3.56233	0.000367573	0.000858711	#N/A
CNAG_01475	2542.77	-1.00032	0.136753	-7.31482	2.57727e-13	2.10899e-12	sphingolipid C9-methyltransferase
CNAG_05260	1420.42	-0.999841	0.253607	-3.94248	8.06419e-05	0.000210526	glutamate decarboxylase
CNAG_06357	186.955	-0.999812	0.314919	-3.17483	0.00149925	0.00316524	conserved hypothetical protein
CNAG_04803	2944.47	-0.997892	0.125075	-7.97833	1.48325e-15	1.60476e-14	structural molecule
CNAG_04631	165.112	-0.9968	0.186484	-5.34524	9.02994e-08	3.58781e-07	ribitol kinase
CNAG_06906	6897.59	-0.995596	0.212689	-4.681	2.85478e-06	9.16443e-06	RNA-binding protein sce3
CNAG_01899	958.905	-0.995119	0.24524	-4.05774	4.95496e-05	0.000133827	Byr1-binding protein Bob1
CNAG_04976	7926.25	-0.994706	0.132996	-7.47924	7.47523e-14	6.50424e-13	zuotin
CNAG_04676	2781.74	-0.99408	0.129955	-7.6494	2.01912e-14	1.89456e-13	6-phosphofructokinase
CNAG_01614	890.361	-0.992437	0.198932	-4.98883	6.07473e-07	2.16867e-06	ubiquitin thiolesterase/zinc ion binding
CNAG_00014	137.884	-0.99167	0.25331	-3.91485	9.04611e-05	0.000234183	conserved hypothetical protein
CNAG_01908	406.502	-0.991552	0.137439	-7.21449	5.41377e-13	4.26097e-12	uroporphyrinogen-III synthase
CNAG_01395	1714.26	-0.991403	0.190166	-5.21335	1.85462e-07	7.03731e-07	ribose-5-phosphate isomerase
CNAG_05531	234.917	-0.990869	0.195906	-5.05789	4.23922e-07	1.5371e-06	conserved hypothetical protein
CNAG_01590	1665.03	-0.989676	0.190848	-5.18569	2.15221e-07	8.10847e-07	ribosomal protein YmL32
CNAG_06602	474.093	-0.989121	0.267516	-3.69742	0.000217798	0.000528959	cysteine-type peptidase
CNAG_04235	1189.15	-0.98876	0.18119	-5.45703	4.84173e-08	1.98867e-07	conserved hypothetical protein
CNAG_06659	179.2	-0.988279	0.225737	-4.378	1.19772e-05	3.53319e-05	beta-hexosaminidase
CNAG_05396	252.19	-0.986179	0.386482	-2.55168	0.0107205	0.0192006	LRP16 family protein
CNAG_07808	1026.52	-0.986087	0.253819	-3.88501	0.000102327	0.000262521	alanine-glyoxylate transaminase
CNAG_12994	38.0148	-0.985823	0.38371	-2.56919	0.0101936	0.0183411	#N/A
CNAG_07688	525.025	-0.985803	0.171226	-5.75731	8.54629e-09	3.83035e-08	conserved hypothetical protein
CNAG_02327	1082.49	-0.985461	0.171475	-5.74695	9.0866e-09	4.05781e-08	prolidase
CNAG_05111	3340.79	-0.984627	0.223821	-4.39916	1.08669e-05	3.22617e-05	conserved hypothetical protein
CNAG_04986	992.641	-0.98439	0.209099	-4.70778	2.50431e-06	8.13436e-06	predicted protein
CNAG_07969	27.4501	-0.984373	0.353171	-2.78724	0.00531586	0.0101165	#N/A
CNAG_05496	2212.58	-0.983872	0.197041	-4.99322	5.93801e-07	2.12497e-06	2-isopropylmalate synthase
CNAG_01583	1306.03	-0.98221	0.219448	-4.47583	7.61155e-06	2.30114e-05	vacuolar-sorting protein SNF7
CNAG_06613	916.914	-0.982205	0.156926	-6.25905	3.87336e-10	2.07568e-09	endoplasmic reticulum protein
CNAG_00869	196.922	-0.98176	0.261151	-3.75936	0.000170348	0.00042271	ATP-binding cassette transporter
CNAG_02190	568.297	-0.980382	0.181822	-5.39199	6.96836e-08	2.81082e-07	conserved hypothetical protein
CNAG_04400	1756.21	-0.979005	0.205885	-4.7551	1.98347e-06	6.52251e-06	mitochondrial ribosomal protein
CNAG_06195	843.811	-0.978474	0.244198	-4.00689	6.15235e-05	0.000163373	conserved hypothetical protein
CNAG_07027	612.074	-0.977573	0.178839	-5.46623	4.59718e-08	1.89452e-07	conserved hypothetical protein
CNAG_02757	269.144	-0.975392	0.229432	-4.25133	2.12508e-05	6.05232e-05	conserved hypothetical protein
CNAG_04476	32.8531	-0.974983	0.419715	-2.32296	0.0201811	0.0341661	conserved hypothetical protein
CNAG_06671	474.76	-0.974794	0.144681	-6.73754	1.61094e-11	1.03161e-10	TKL-group protein kinase
CNAG_01350	331.473	-0.973531	0.168308	-5.78422	7.28483e-09	3.29081e-08	conserved hypothetical protein
CNAG_04353	212.728	-0.973274	0.151541	-6.42249	1.34059e-10	7.67736e-10	conserved hypothetical protein
CNAG_06777	67.3695	-0.972352	0.23838	-4.079	4.52299e-05	0.000122876	fructosyl amino acid oxidase
CNAG_03261	2594.97	-0.972045	0.170872	-5.68872	1.27992e-08	5.61442e-08	zinc finger protein 207
CNAG_04911	26.2583	-0.971709	0.375649	-2.58675	0.0096887	0.0175133	conserved hypothetical protein
CNAG_03897	787.604	-0.970389	0.198397	-4.89116	1.00243e-06	3.45246e-06	conserved hypothetical protein
CNAG_02227	399.394	-0.968826	0.224941	-4.30702	1.65465e-05	4.77296e-05	conserved hypothetical protein
CNAG_03323	1973.15	-0.96692	0.237667	-4.06839	4.73401e-05	0.000128233	predicted protein
CNAG_06585	2478.32	-0.966112	0.155743	-6.20325	5.53074e-10	2.90922e-09	pre-mRNA splicing factor
CNAG_06153	3396.8	-0.965166	0.224848	-4.29252	1.76658e-05	5.07608e-05	26S protease regulatory subunit
CNAG_07421	29.0289	-0.965158	0.359417	-2.68534	0.00724556	0.013424	conserved hypothetical protein
CNAG_02399	1861.9	-0.96289	0.207693	-4.63612	3.55012e-06	1.12458e-05	glutathione-disulfide reductase
CNAG_00800	106.427	-0.962407	0.310538	-3.09916	0.00194071	0.00401224	nicotinamidase
CNAG_03791	675.245	-0.96069	0.167788	-5.72563	1.03049e-08	4.57983e-08	other/CAMKK protein kinase
CNAG_01884	34417.2	-0.958708	0.288419	-3.32401	0.000887331	0.00194156	large subunit ribosomal protein L3
CNAG_00628	250.214	-0.956161	0.192626	-4.96381	6.9122e-07	2.44646e-06	conserved hypothetical protein
CNAG_05575	506.463	-0.953833	0.224809	-4.24286	2.2069e-05	6.2685e-05	conserved hypothetical protein
CNAG_03830	17.6289	-0.951788	0.325801	-2.92138	0.00348484	0.00686242	conserved hypothetical protein
CNAG_02404	3802.41	-0.946648	0.178051	-5.31673	1.05651e-07	4.14669e-07	nuclear segregation protein Bfr1
CNAG_01491	566.711	-0.945939	0.206477	-4.58134	4.62013e-06	1.43716e-05	conserved hypothetical protein
CNAG_00627	18.1845	-0.944839	0.380152	-2.48542	0.0129398	0.0228013	specific transcriptional repressor
CNAG_06771	112.9	-0.944605	0.253299	-3.72921	0.000192081	0.000472375	conserved hypothetical protein
CNAG_06170	1795.85	-0.944558	0.273145	-3.45808	0.000544042	0.0012352	carboxylesterase
CNAG_07649	3279.01	-0.943845	0.233025	-4.05041	5.1129e-05	0.000137892	hypothetical protein
CNAG_03683	322.03	-0.943173	0.155704	-6.05748	1.38274e-09	6.87388e-09	short-chain dehydrogenase/reductase SDR
CNAG_04094	261.297	-0.94282	0.228932	-4.11833	3.81625e-05	0.000104479	conserved hypothetical protein
CNAG_05321	78.6964	-0.942204	0.271605	-3.46902	0.000522355	0.00119033	transposase subfamily
CNAG_06490	530.581	-0.942053	0.206622	-4.55931	5.13213e-06	1.57987e-05	CAMK/CAMKL protein kinase
CNAG_03727	390.261	-0.941546	0.211629	-4.44904	8.62552e-06	2.59395e-05	conserved hypothetical protein
CNAG_05365	1920.51	-0.941279	0.167707	-5.61263	1.99273e-08	8.59385e-08	ribose-phosphate pyrophosphokinase
CNAG_06391	117.906	-0.940532	0.321796	-2.92276	0.00346944	0.00683688	conserved hypothetical protein
CNAG_00875	416.949	-0.940344	0.150075	-6.26584	3.7083e-10	1.99732e-09	GTPase
CNAG_03512	1050.09	-0.93775	0.169648	-5.52761	3.24622e-08	1.37139e-07	conserved hypothetical protein
CNAG_01686	944.504	-0.937053	0.274582	-3.41265	0.000643339	0.00144168	ThiJ/PfpI
CNAG_05907	2718.96	-0.936488	0.193385	-4.84261	1.28147e-06	4.32516e-06	pyruvate carboxylase
CNAG_00829	2749.78	-0.936191	0.271424	-3.44919	0.00056228	0.00127272	ubiquitin-protein ligase
CNAG_06755	3550.91	-0.933296	0.12997	-7.18086	6.92748e-13	5.3726e-12	threonine-tRNA ligase
CNAG_00146	929.57	-0.932454	0.179135	-5.20531	1.93672e-07	7.3376e-07	cytoplasmic protein
CNAG_04806	1551.35	-0.931697	0.153488	-6.07015	1.27791e-09	6.39128e-09	golgi phosphoprotein 3 domain containing protein
CNAG_01647	1289.31	-0.931147	0.156496	-5.94998	2.68176e-09	1.28e-08	translocation protein sec66
CNAG_01400	5167.09	-0.930001	0.234651	-3.96334	7.39085e-05	0.000193834	3-deoxy-7-phosphoheptulonate synthase
CNAG_01848	419.9	-0.929819	0.24069	-3.86313	0.000111941	0.000286	conserved hypothetical protein
CNAG_01162	336.584	-0.929538	0.219999	-4.22519	2.3874e-05	6.73737e-05	conserved hypothetical protein
CNAG_05248	1354.32	-0.929426	0.155846	-5.96375	2.46519e-09	1.18655e-08	clathrin binding protein
CNAG_06743	235.808	-0.927856	0.236245	-3.92752	8.58249e-05	0.000223271	conserved hypothetical protein
CNAG_06795	1232.86	-0.927816	0.277541	-3.34299	0.000828808	0.00181995	conserved hypothetical protein
CNAG_05435	440.273	-0.926677	0.213941	-4.33145	1.4813e-05	4.31146e-05	conserved hypothetical protein
CNAG_05215	364.228	-0.926223	0.202503	-4.57388	4.78778e-06	1.48495e-05	conserved hypothetical protein
CNAG_00891	3436.15	-0.92593	0.179408	-5.16103	2.45591e-07	9.18366e-07	ATP-binding cassette transporter
CNAG_04657	493.314	-0.923288	0.274153	-3.36778	0.000757747	0.0016763	short chain dehydrogenase
CNAG_02326	1717.56	-0.922106	0.187258	-4.92425	8.46866e-07	2.95785e-06	endodeoxyribonuclease
CNAG_01547	1222.28	-0.921861	0.196321	-4.69569	2.65703e-06	8.56668e-06	WD-repeat protein
CNAG_01969	46.2099	-0.919713	0.246574	-3.72997	0.000191503	0.000471108	zinc metalloprotease
CNAG_02989	287.129	-0.91915	0.216396	-4.24754	2.16133e-05	6.14613e-05	PX domain-containing protein
CNAG_05638	5066.43	-0.918463	0.323505	-2.8391	0.00452414	0.00870127	conserved hypothetical protein
CNAG_01739	469.372	-0.91652	0.197339	-4.64438	3.41098e-06	1.08189e-05	conserved hypothetical protein
CNAG_06164	61.4949	-0.916283	0.27937	-3.27982	0.00103874	0.0022569	conserved hypothetical protein
CNAG_04692	829.15	-0.915666	0.215945	-4.24027	2.23248e-05	6.33389e-05	thymidylate synthase
CNAG_06185	439.658	-0.915283	0.206183	-4.43917	9.03078e-06	2.70923e-05	conserved hypothetical protein
CNAG_01772	1071.97	-0.914668	0.255588	-3.57868	0.00034533	0.000810063	conserved hypothetical protein
CNAG_07445	15309.6	-0.914653	0.245167	-3.73073	0.000190923	0.000469994	transketolase
CNAG_06444	802.855	-0.913592	0.17615	-5.18645	2.14336e-07	8.07925e-07	signal peptidase
CNAG_00838	317.207	-0.912626	0.262881	-3.47163	0.00051731	0.00117993	conserved hypothetical protein
CNAG_02145	1763.6	-0.911964	0.212287	-4.29591	1.7398e-05	5.00884e-05	conserved hypothetical protein
CNAG_01655	2143.92	-0.911416	0.165995	-5.49063	4.00498e-08	1.669e-07	dynamin
CNAG_04695	32.7206	-0.911037	0.373289	-2.44056	0.0146643	0.025561	predicted protein
CNAG_12320	102.779	-0.910284	0.336925	-2.70174	0.00689771	0.0128388	#N/A
CNAG_00707	566.015	-0.909549	0.270954	-3.35684	0.000788389	0.00173994	conserved hypothetical protein
CNAG_03686	129.204	-0.90898	0.23394	-3.88552	0.00010211	0.000262054	UDP-N-acetylglucosamine transferase subunit ALG14
CNAG_02576	357.002	-0.908617	0.175824	-5.16776	2.36921e-07	8.88094e-07	conserved hypothetical protein
CNAG_01507	493.313	-0.90814	0.209479	-4.33523	1.4561e-05	4.24145e-05	conserved hypothetical protein
CNAG_12414	90.5829	-0.907205	0.306909	-2.95594	0.00311713	0.00619917	#N/A
CNAG_03948	3359.62	-0.905937	0.255909	-3.54007	0.000400022	0.000929254	cytoplasmic protein
CNAG_06830	2537.18	-0.904472	0.141969	-6.37091	1.8791e-10	1.0502e-09	histidinol dehydrogenase
CNAG_02996	214.282	-0.901804	0.185529	-4.86071	1.16967e-06	3.98773e-06	flavoprotein oxygenase
CNAG_07338	128.767	-0.89994	0.249515	-3.60676	0.000310041	0.000734479	N-acyl-phosphatidylethanolamine-hydrolyzing phospholipase D
CNAG_02013	119.625	-0.89987	0.257543	-3.49406	0.000475739	0.00109249	conserved hypothetical protein
CNAG_01190	956.082	-0.899463	0.206094	-4.36433	1.27511e-05	3.74955e-05	protein transport protein SEC22
CNAG_02091	6906.19	-0.898894	0.199136	-4.51397	6.3624e-06	1.93611e-05	nucleosome assembly protein
CNAG_02727	162.554	-0.898584	0.171307	-5.24546	1.5589e-07	5.97015e-07	conserved hypothetical protein
CNAG_00972	623.017	-0.897039	0.231458	-3.8756	0.000106361	0.000272588	conserved hypothetical protein
CNAG_04589	183.079	-0.895015	0.244096	-3.66665	0.000245751	0.000591811	conserved hypothetical protein
CNAG_05762	21987.4	-0.894697	0.384827	-2.32493	0.0200755	0.0340183	ribosomal protein P2
CNAG_04750	25.6709	-0.893917	0.389869	-2.29287	0.0218557	0.0367205	conserved hypothetical protein
CNAG_01481	51.7799	-0.892957	0.300404	-2.97252	0.00295368	0.00588831	conserved hypothetical protein
CNAG_03946	150.418	-0.891969	0.219392	-4.06565	4.78988e-05	0.000129604	galactokinase
CNAG_07473	2460.21	-0.8917	0.121084	-7.36432	1.78046e-13	1.50679e-12	valine-tRNA ligase
CNAG_07974	300.564	-0.891027	0.206039	-4.32455	1.52844e-05	4.43996e-05	#N/A
CNAG_02204	1384.01	-0.889417	0.172198	-5.16508	2.40336e-07	8.99987e-07	nuclease
CNAG_05784	180.114	-0.88856	0.173212	-5.1299	2.8989e-07	1.0715e-06	conserved hypothetical protein
CNAG_04794	559.476	-0.888391	0.280954	-3.16205	0.00156662	0.00328923	spermine transporter
CNAG_05125	2242.4	-0.888385	0.205571	-4.32155	1.54937e-05	4.49549e-05	diphosphomevalonate decarboxylase
CNAG_05424	11485.5	-0.88746	0.368665	-2.40723	0.0160742	0.0277966	conserved hypothetical protein
CNAG_01584	91.7006	-0.887393	0.318813	-2.78343	0.00537879	0.0102205	hydrolase
CNAG_03403	479.505	-0.886401	0.146189	-6.06339	1.33278e-09	6.65227e-09	mitochondrial protein
CNAG_04530	1002.62	-0.886376	0.182516	-4.85642	1.1953e-06	4.06577e-06	DNA-binding protein
CNAG_01973	801.668	-0.88606	0.138205	-6.41122	1.44363e-10	8.19785e-10	C2H2 zinc finger protein Zas1A
CNAG_00793	1912.34	-0.8853	0.181401	-4.88035	1.05898e-06	3.62703e-06	DNA-directed RNA polymerase II 24 kda polypeptide
CNAG_04287	1880.58	-0.884868	0.221649	-3.99221	6.54613e-05	0.000173148	mitochondrial import inner membrane translocase subunit
CNAG_00982	1009.62	-0.884499	0.178789	-4.94716	7.53052e-07	2.65014e-06	conserved hypothetical protein
CNAG_03360	1127.8	-0.882841	0.184553	-4.78367	1.72121e-06	5.69542e-06	conserved hypothetical protein
CNAG_03584	1477.95	-0.880469	0.219707	-4.00747	6.13726e-05	0.000163031	U5 snRNP-specific protein
CNAG_05035	531.975	-0.880386	0.185495	-4.74614	2.07335e-06	6.797e-06	NADPH-adrenodoxin reductase
CNAG_07488	1659.22	-0.880005	0.221898	-3.9658	7.31497e-05	0.000192115	conserved hypothetical protein
CNAG_04499	3559.67	-0.879936	0.205605	-4.27974	1.87111e-05	5.35572e-05	clathrin light chain
CNAG_04375	1568.82	-0.879869	0.222021	-3.96299	7.40161e-05	0.000194047	trans-hexaprenyltranstransferase
CNAG_07628	2828.43	-0.87734	0.271075	-3.23652	0.00120998	0.00259851	translation initiation factor eIF3c
CNAG_12348	78.9594	-0.877054	0.278541	-3.14874	0.00163975	0.00342726	#N/A
CNAG_07392	151.014	-0.87634	0.244202	-3.58858	0.000332481	0.000782891	hypothetical protein
CNAG_02435	949.399	-0.876055	0.147374	-5.94442	2.77441e-09	1.31998e-08	white collar 2
CNAG_03236	552.915	-0.875761	0.189895	-4.61181	3.99173e-06	1.25377e-05	AMME syndrome candidate gene 1 protein
CNAG_04319	478.994	-0.875513	0.1982	-4.41733	9.99285e-06	2.98699e-05	conserved hypothetical protein
CNAG_04157	295.217	-0.875436	0.201877	-4.33649	1.44778e-05	4.21884e-05	conserved hypothetical protein
CNAG_02213	938.418	-0.874086	0.249441	-3.50418	0.000458012	0.00105439	EH domain binding protein epsin 2
CNAG_03306	534.824	-0.873398	0.220059	-3.96893	7.21949e-05	0.000189809	conserved hypothetical protein
CNAG_04316	574.492	-0.873258	0.167435	-5.21551	1.83312e-07	6.96286e-07	NAD+ kinase
CNAG_04366	374.103	-0.872946	0.232863	-3.74875	0.000177716	0.000438938	predicted protein
CNAG_06056	339.985	-0.871635	0.202962	-4.29458	1.75025e-05	5.03503e-05	conserved hypothetical protein
CNAG_05400	1097.03	-0.870588	0.190381	-4.57287	4.81085e-06	1.49024e-05	minor histocompatibility antigen h13
CNAG_04519	72.2343	-0.869859	0.359174	-2.42183	0.0154426	0.0268231	D-serine dehydratase
CNAG_02188	152.962	-0.868783	0.246314	-3.52714	0.000420078	0.000971284	conserved hypothetical protein
CNAG_03787	9206.01	-0.867862	0.217274	-3.99432	6.48815e-05	0.000171737	alpha tubulin
CNAG_02991	4589.7	-0.867496	0.265124	-3.27204	0.00106776	0.00231384	cofilin
CNAG_02817	3008.92	-0.866213	0.294263	-2.94367	0.0032434	0.00642963	rab/GTPase
CNAG_02337	523.503	-0.865398	0.236745	-3.6554	0.000256779	0.000616969	uracil phosphoribosyltransferase 1
CNAG_04830	212.196	-0.865033	0.279425	-3.09576	0.0019631	0.00405289	predicted protein
CNAG_03322	5149.33	-0.863369	0.28776	-3.00031	0.00269707	0.00543368	UDP-xylose synthase
CNAG_05743	144.334	-0.863356	0.200982	-4.29568	1.7416e-05	5.01209e-05	conserved hypothetical protein
CNAG_02692	2400.56	-0.861186	0.348715	-2.46959	0.0135266	0.0237283	nitroreductase family protein
CNAG_07538	809.916	-0.860409	0.301237	-2.85625	0.00428674	0.00828546	calcium ion transporter
CNAG_05840	324.45	-0.859025	0.1839	-4.67116	2.99502e-06	9.56498e-06	family with sequence similarity 96
CNAG_04182	2501.36	-0.858973	0.236932	-3.62539	0.000288526	0.000688565	conserved hypothetical protein
CNAG_00160	57.1848	-0.858062	0.293385	-2.9247	0.00344789	0.00680049	conserved hypothetical protein
CNAG_03636	1229.22	-0.857301	0.194678	-4.40368	1.06428e-05	3.16851e-05	DNA-directed RNA polymerase
CNAG_00533	1864.74	-0.8555	0.14825	-5.77066	7.89594e-09	3.55821e-08	import inner membrane translocase subunit TIM50
CNAG_03457	3902.19	-0.855216	0.118426	-7.22154	5.14014e-13	4.05853e-12	arginine-tRNA ligase
CNAG_00072	2216.08	-0.855192	0.268762	-3.18197	0.00146278	0.00309397	disulfide-isomerase
CNAG_03192	225.259	-0.852217	0.252788	-3.37128	0.000748208	0.00165817	conserved hypothetical protein
CNAG_05937	273.893	-0.852142	0.173419	-4.91376	8.93441e-07	3.10882e-06	conserved hypothetical protein
CNAG_00717	298.05	-0.851338	0.209141	-4.07065	4.68829e-05	0.000127041	conserved hypothetical protein
CNAG_04709	4106.32	-0.851239	0.188986	-4.50425	6.66077e-06	2.02524e-05	conserved hypothetical protein
CNAG_07794	480.926	-0.850938	0.144352	-5.89487	3.74977e-09	1.75036e-08	conserved hypothetical protein
CNAG_05852	576.449	-0.850058	0.218666	-3.88748	0.000101291	0.000260313	heme oxygenase 2
CNAG_04488	1925.95	-0.849869	0.226734	-3.74831	0.000178034	0.000439576	ketoreductase
CNAG_05965	168.878	-0.849184	0.213069	-3.98548	6.73427e-05	0.000177681	conserved hypothetical protein
CNAG_00649	3186.15	-0.847872	0.178802	-4.74197	2.11653e-06	6.92937e-06	tryptophan synthase
CNAG_04512	327.239	-0.847799	0.299737	-2.82847	0.00467707	0.00897677	conserved hypothetical protein
CNAG_06161	150.932	-0.847415	0.211988	-3.99747	6.40224e-05	0.000169766	Pip5k3 protein
CNAG_06680	375.329	-0.846154	0.197512	-4.28406	1.83513e-05	5.26086e-05	COP9 complex subunit 6
CNAG_06516	180.437	-0.845949	0.239436	-3.53309	0.00041073	0.000951731	conserved hypothetical protein
CNAG_01557	3850.93	-0.845902	0.243324	-3.47645	0.000508103	0.00116107	calmodulin 1b
CNAG_00785	8575.82	-0.845605	0.252956	-3.3429	0.000829077	0.00182	translation initiation factor
CNAG_03974	1163.34	-0.845098	0.33982	-2.4869	0.0128862	0.0227122	conserved hypothetical protein
CNAG_03011	52.2298	-0.844031	0.339947	-2.48283	0.0130345	0.0229627	glycerate-and formate-dehydrogenase
CNAG_01574	749.481	-0.843828	0.164078	-5.14286	2.70588e-07	1.0062e-06	conserved hypothetical protein
CNAG_00484	216.817	-0.842149	0.226156	-3.72376	0.000196279	0.000481423	puruvate dehydrogenase complex
CNAG_04152	304.936	-0.841174	0.143514	-5.86128	4.59309e-09	2.12531e-08	hydrolase
CNAG_12853	98.3192	-0.84002	0.25493	-3.2951	0.000983851	0.00214076	#N/A
CNAG_03370	2143.69	-0.839831	0.243182	-3.4535	0.000553353	0.00125404	neuronal calcium sensor 1
CNAG_03245	3187.21	-0.836481	0.258545	-3.23534	0.001215	0.00260853	glucose-6-phosphate 1-dehydrogenase
CNAG_00743	2435.03	-0.834839	0.155647	-5.36366	8.15538e-08	3.26303e-07	imidazoleglycerol phosphate synthase
CNAG_00973	506.466	-0.834778	0.266118	-3.13687	0.00170761	0.00356007	conserved hypothetical protein
CNAG_04607	655.468	-0.833674	0.158723	-5.25239	1.50137e-07	5.77367e-07	hypothetical protein
CNAG_02470	168.01	-0.833211	0.204508	-4.07421	4.61704e-05	0.000125202	phosphoric monoester hydrolase
CNAG_00461	1173.16	-0.832699	0.138232	-6.02393	1.70227e-09	8.41163e-09	endoplasmic reticulum protein
CNAG_02119	354.42	-0.832178	0.258042	-3.22497	0.00125984	0.00269755	conserved hypothetical protein
CNAG_01166	761.021	-0.831628	0.196888	-4.22387	2.40147e-05	6.77192e-05	conserved hypothetical protein
CNAG_03577	21354.1	-0.830263	0.322594	-2.57371	0.0100615	0.0181209	L10e protein
CNAG_03865	213.423	-0.829923	0.176324	-4.70682	2.51613e-06	8.1656e-06	cytoplasmic protein
CNAG_02527	327.955	-0.828589	0.276015	-3.00197	0.00268243	0.00540711	multidrug transporter
CNAG_03286	1010.84	-0.827425	0.241162	-3.43099	0.000601384	0.00135421	erp2,4
CNAG_02400	1669.17	-0.827396	0.267672	-3.09108	0.00199428	0.00410925	conserved hypothetical protein
CNAG_06471	1489.99	-0.824034	0.191174	-4.31039	1.62968e-05	4.71191e-05	ribosomal protein S12
CNAG_01083	3034.84	-0.823903	0.180409	-4.56686	4.95092e-06	1.52853e-05	26S proteasome non-ATPase regulatory subunit 12
CNAG_00256	5336.21	-0.823705	0.231377	-3.56001	0.000370838	0.00086525	aspartate-semialdehyde dehydrogenase
CNAG_02919	193.051	-0.822687	0.271489	-3.03028	0.00244328	0.00495871	conserved hypothetical protein
CNAG_05340	134.206	-0.822225	0.319317	-2.57495	0.0100255	0.018065	monosaccharide transporter
CNAG_02201	731.964	-0.821611	0.227629	-3.60943	0.000306869	0.000727893	conserved hypothetical protein
CNAG_02165	344.867	-0.820894	0.216309	-3.79501	0.000147639	0.000369322	cytoplasmic protein
CNAG_02239	2647.87	-0.820601	0.178582	-4.5951	4.32535e-06	1.35056e-05	endopeptidase
CNAG_05664	1459.94	-0.820328	0.176195	-4.65579	3.22744e-06	1.02587e-05	branched-chain-amino-acid transaminase
CNAG_01734	796.944	-0.818935	0.165803	-4.9392	7.84444e-07	2.75149e-06	pre-mRNA splicing factor
CNAG_04362	2102.21	-0.816464	0.17519	-4.66045	3.1552e-06	1.00506e-05	ATP-dependent RNA helicase DBP5
CNAG_06624	897.18	-0.815763	0.204749	-3.9842	6.77072e-05	0.000178516	conserved hypothetical protein
CNAG_04114	24659.2	-0.815037	0.253795	-3.2114	0.0013209	0.00281311	40S ribosomal protein S0
CNAG_06287	1471.18	-0.814924	0.319335	-2.55194	0.0107125	0.0191955	glutathione peroxidase
CNAG_06695	68.7934	-0.813631	0.350408	-2.32196	0.0202353	0.03425	conserved hypothetical protein
CNAG_00915	75.4175	-0.810756	0.316344	-2.56289	0.0103804	0.0186414	conserved hypothetical protein
CNAG_01629	788.55	-0.810448	0.212592	-3.81222	0.000137722	0.000346499	conserved hypothetical protein
CNAG_00437	191.914	-0.809984	0.268154	-3.02059	0.00252284	0.00510761	ubiquitin-protein ligase
CNAG_02540	249.578	-0.809646	0.262341	-3.08623	0.0020271	0.00416798	conserved hypothetical protein
CNAG_05252	885.777	-0.809365	0.152248	-5.31611	1.06011e-07	4.15865e-07	chaperone regulator
CNAG_04392	151.94	-0.809076	0.36046	-2.24457	0.024796	0.041199	sterol-binding protein
CNAG_06315	891.406	-0.808029	0.168584	-4.79303	1.64284e-06	5.45798e-06	conserved hypothetical protein
CNAG_00797	2321.95	-0.807871	0.165571	-4.87929	1.06466e-06	3.6448e-06	acetate-CoA ligase
CNAG_01214	75.1645	0.807987	0.29407	2.7476	0.00600334	0.0112945	alpha-1,6-mannosyltransferase
CNAG_04705	242.348	0.808288	0.219418	3.68379	0.000229794	0.000555909	conserved hypothetical protein
CNAG_01154	74.7817	0.808567	0.303117	2.6675	0.00764169	0.0140736	conserved hypothetical protein
CNAG_03297	453.621	0.809117	0.338317	2.39159	0.0167754	0.0289148	histone acetyltransferase type B subunit 2
CNAG_07470	278.906	0.809381	0.274482	2.94876	0.00319054	0.00633499	high-affinity phosphodiesterase
CNAG_05477	505.421	0.80992	0.164727	4.91674	8.79991e-07	3.0649e-06	conserved hypothetical protein
CNAG_05423	310.076	0.810189	0.165753	4.88793	1.01904e-06	3.50477e-06	SET domain-containing protein
CNAG_00314	127.401	0.810527	0.277016	2.92593	0.0034343	0.00677549	conserved hypothetical protein
CNAG_04498	218.962	0.811276	0.237392	3.41745	0.000632107	0.0014178	alpha-1,2-mannosidase
CNAG_12808	75.546	0.812006	0.291072	2.78971	0.00527554	0.0100552	#N/A
CNAG_04944	271.737	0.81242	0.228622	3.55355	0.000380071	0.000885123	conserved hypothetical protein
CNAG_05346	59.3618	0.8127	0.30081	2.7017	0.00689854	0.0128388	peroxisomal sarcosine oxidase
CNAG_06936	64.3212	0.812922	0.365194	2.226	0.0260141	0.043059	beta-glucosidase
CNAG_03411	326.186	0.814629	0.163307	4.98833	6.09045e-07	2.17324e-06	conserved hypothetical protein
CNAG_05282	350.753	0.815225	0.241983	3.36893	0.0007546	0.00167075	protein transporter
CNAG_04118	207.235	0.815629	0.219852	3.7099	0.000207341	0.000506045	CAMK/CDK/CRK7 protein kinase
CNAG_01145	567.867	0.816027	0.335127	2.43498	0.0148927	0.0259348	conserved hypothetical protein
CNAG_05581	1612.74	0.816544	0.187523	4.35437	1.3345e-05	3.91178e-05	chitin synthase 4
CNAG_05552	1071.58	0.817495	0.204928	3.98917	6.63037e-05	0.000175127	transcription activator snf2l1
CNAG_06726	127.172	0.81808	0.266934	3.06473	0.00217868	0.0044595	chitin synthase regulator 3
CNAG_00405	363.989	0.818465	0.168362	4.86133	1.16602e-06	3.9771e-06	STE/STE20/YSK protein kinase
CNAG_05846	278.78	0.81893	0.269131	3.04287	0.00234333	0.0047689	UBC25
CNAG_02962	290.015	0.820652	0.246573	3.32823	0.000873996	0.00191407	CMGC/DYRK/PRP4 protein kinase
CNAG_06401	188.508	0.820767	0.243536	3.37021	0.000751121	0.00166363	conserved hypothetical protein
CNAG_05990	70.0173	0.821854	0.296507	2.77179	0.00557491	0.0105473	predicted protein
CNAG_06308	145.068	0.822514	0.222128	3.70289	0.000213161	0.000518715	WD repeat protein
CNAG_01580	559.797	0.822686	0.17758	4.63277	3.60799e-06	1.14048e-05	conserved hypothetical protein
CNAG_03843	350.368	0.822931	0.196371	4.19069	2.78104e-05	7.78021e-05	other/NAK protein kinase
CNAG_08028	110.239	0.824259	0.24372	3.382	0.000719611	0.00159861	#N/A
CNAG_06505	243.766	0.824845	0.178503	4.62089	3.82092e-06	1.20361e-05	conserved hypothetical protein
CNAG_01109	743.282	0.825222	0.271654	3.03777	0.00238336	0.00484772	conserved hypothetical protein
CNAG_00173	94.3642	0.825976	0.348059	2.37309	0.0176398	0.0302532	conserved hypothetical protein
CNAG_01123	510.127	0.827089	0.256984	3.21844	0.00128888	0.00275124	DRAP deaminase
CNAG_06748	753.352	0.827209	0.29267	2.82642	0.00470713	0.00902513	U3 snoRNP-associated protein Utp7
CNAG_02358	111.71	0.827694	0.260421	3.17829	0.00148149	0.00312997	mrp protein
CNAG_02760	380.51	0.828923	0.164296	5.04531	4.52783e-07	1.6369e-06	conserved hypothetical protein
CNAG_03356	289.113	0.82904	0.200027	4.14463	3.40358e-05	9.37341e-05	conserved hypothetical protein
CNAG_01363	334.879	0.829169	0.194533	4.26235	2.0229e-05	5.76793e-05	XPA-binding protein 1
CNAG_07774	119.007	0.829572	0.287291	2.88757	0.00388236	0.0075729	conserved hypothetical protein
CNAG_06829	584.982	0.830636	0.176925	4.69485	2.66804e-06	8.59844e-06	squalene monooxygenase
CNAG_02601	35.056	0.832056	0.289349	2.87562	0.00403241	0.00783674	conserved hypothetical protein
CNAG_03103	587.018	0.833391	0.221071	3.76979	0.000163383	0.000406377	ubiquitin-protein ligase
CNAG_06217	40.3737	0.833501	0.365589	2.27989	0.0226143	0.0378281	conserved hypothetical protein
CNAG_03105	146.04	0.833552	0.284859	2.92619	0.00343144	0.00677164	predicted protein
CNAG_01248	378.274	0.834718	0.20572	4.05754	4.95913e-05	0.000133891	Vac14 protein
CNAG_04373	1471.52	0.835205	0.266743	3.13112	0.0017414	0.00362646	alginate lyase
CNAG_03605	308.862	0.835261	0.282861	2.9529	0.00314802	0.00625695	shaker
CNAG_04451	306.732	0.836829	0.37786	2.21465	0.0267841	0.044225	ribonucleases P/MRP protein subunit
CNAG_03013	247.318	0.837257	0.275643	3.03747	0.00238576	0.00484994	small oligopeptide transporter
CNAG_02682	115.819	0.838063	0.258101	3.24703	0.00116616	0.00251094	MSH1 protein
CNAG_00177	27.6235	0.838265	0.345245	2.42803	0.0151811	0.0263998	conserved hypothetical protein
CNAG_06861	214.255	0.838455	0.292333	2.86815	0.00412875	0.00801559	TAF15
CNAG_00050	57.1342	0.838761	0.352876	2.37693	0.0174576	0.0299723	conserved hypothetical protein
CNAG_07937	757.714	0.838861	0.20415	4.10903	3.97324e-05	0.000108536	O-acetyltransferase
CNAG_04615	95.1644	0.839319	0.217287	3.86271	0.000112135	0.000286297	L-aminoadipate-semialdehyde dehydrogenase
CNAG_00762	374.814	0.839729	0.326546	2.57155	0.0101244	0.0182254	diphthamide biosynthesis protein 1
CNAG_01754	493.781	0.839921	0.131854	6.37009	1.88916e-10	1.05503e-09	conserved hypothetical protein
CNAG_06994	232.913	0.84144	0.156721	5.36904	7.91555e-08	3.17563e-07	DUF821 domain-containing protein
CNAG_04171	1327.36	0.84215	0.230072	3.66038	0.000251845	0.000605702	conserved hypothetical protein
CNAG_00709	297.173	0.843081	0.242053	3.48305	0.000495735	0.00113455	uracil DNA N-glycosylase
CNAG_01079	30.7301	0.843394	0.338735	2.48983	0.0127803	0.0225471	HpcH/HpaI aldolase/citrate lyase family protein
CNAG_06704	41.1668	0.84402	0.315388	2.67614	0.00744764	0.0137504	predicted protein
CNAG_01490	91.6222	0.844356	0.24828	3.40082	0.000671834	0.00150101	conserved hypothetical protein
CNAG_05311	1090.84	0.844451	0.238803	3.53618	0.000405963	0.000941874	arsenite-resistant protein ASR2
CNAG_07978	395.279	0.844646	0.222224	3.80088	0.000144185	0.000361902	#N/A
CNAG_04909	99.8858	0.844967	0.258089	3.27394	0.00106059	0.002301	serine carboxypeptidase-like 33
CNAG_01706	19.651	0.845341	0.382015	2.21285	0.0269083	0.0443906	predicted protein
CNAG_04518	189.351	0.847034	0.282932	2.99377	0.00275556	0.0055305	conserved hypothetical protein
CNAG_05731	483.31	0.847781	0.122379	6.92753	4.28251e-12	2.9901e-11	glyoxal oxidase
CNAG_00440	110.694	0.847847	0.26212	3.23457	0.00121827	0.0026148	general RNA polymerase II transcription factor
CNAG_00832	81.2727	0.848088	0.299909	2.82782	0.00468667	0.00899056	D-hydroxyacid dehydrogenase
CNAG_05733	428.089	0.848341	0.192449	4.40814	1.04262e-05	3.11152e-05	cytoplasmic protein
CNAG_07524	497.201	0.848353	0.17371	4.88374	1.04094e-06	3.56862e-06	AMP deaminase
CNAG_01040	20.7271	0.848617	0.354654	2.3928	0.0167201	0.0288262	carboxypeptidase D
CNAG_00914	1138.15	0.848808	0.216294	3.92432	8.69748e-05	0.000226104	glucosidase
CNAG_06623	405.146	0.849226	0.290779	2.92052	0.00349443	0.00687948	myo-inositol oxygenase
CNAG_04617	62.6339	0.852299	0.375911	2.26729	0.0233726	0.0389823	small oligopeptide transporter
CNAG_03277	117.832	0.853095	0.278079	3.06781	0.00215634	0.00441742	inositol oxygenase
CNAG_05975	825.906	0.853423	0.290573	2.93704	0.00331365	0.00655837	3' tRNA processing endoribonuclease
CNAG_04279	627.216	0.855529	0.250794	3.41128	0.000646584	0.00144765	conserved hypothetical protein
CNAG_03080	2350.69	0.855672	0.156589	5.46444	4.64358e-08	1.91258e-07	fatty acid elongase
CNAG_05502	345.292	0.856848	0.284185	3.01511	0.00256885	0.0051951	conserved hypothetical protein
CNAG_06033	322.672	0.857446	0.250659	3.42076	0.000624462	0.00140192	pfkB family carbohydrate kinase superfamily
CNAG_06763	469.599	0.859082	0.246723	3.48196	0.000497752	0.00113811	seryl-tRNA synthetase
CNAG_02032	365.466	0.85972	0.246022	3.49448	0.000474992	0.00109112	nucear export factor
CNAG_02594	103.979	0.860631	0.220751	3.89864	9.67331e-05	0.000249303	conserved hypothetical protein
CNAG_03909	71.2788	0.860652	0.344671	2.49703	0.012524	0.0221527	conserved hypothetical protein
CNAG_05062	370.987	0.860989	0.184773	4.65972	3.16633e-06	1.00817e-05	conserved hypothetical protein
CNAG_06744	520.867	0.862379	0.229465	3.75822	0.000171128	0.000424381	conserved hypothetical protein
CNAG_03603	1236.53	0.862726	0.202088	4.26906	1.96296e-05	5.6078e-05	ATP-dependent RNA helicase HAS1
CNAG_02477	179.815	0.862786	0.214513	4.02206	5.76913e-05	0.000154079	conserved hypothetical protein
CNAG_03466	365.403	0.863817	0.204441	4.22526	2.38669e-05	6.73737e-05	conserved hypothetical protein
CNAG_04389	442.473	0.864596	0.158392	5.45858	4.79955e-08	1.97353e-07	conserved hypothetical protein
CNAG_01510	503.323	0.864618	0.241747	3.57654	0.000348176	0.000816482	conserved hypothetical protein
CNAG_00764	708.91	0.865456	0.379621	2.27979	0.0226201	0.0378293	ATP-dependent RNA helicase DBP4
CNAG_03753	102.183	0.86565	0.364783	2.37306	0.0176416	0.0302532	dolichol-P-mannose synthesis
CNAG_07349	660.946	0.865765	0.239831	3.6099	0.000306318	0.00072682	conserved hypothetical protein
CNAG_05262	648.995	0.866728	0.23913	3.6245	0.000289524	0.000690725	conserved hypothetical protein
CNAG_01243	275.775	0.867511	0.239661	3.61974	0.000294899	0.000702194	histone-lysine N-methyltransferase
CNAG_05289	32.5391	0.867676	0.379701	2.28516	0.0223035	0.0373671	conserved hypothetical protein
CNAG_05789	592.497	0.868348	0.196191	4.42604	9.59781e-06	2.8747e-05	conserved hypothetical protein
CNAG_07523	76.5182	0.868447	0.282791	3.07098	0.00213355	0.00437317	predicted protein
CNAG_05318	150.954	0.86886	0.229896	3.77937	0.000157228	0.000391908	L-mandelate dehydrogenase
CNAG_01286	91.2419	0.868907	0.245526	3.53896	0.000401699	0.000932857	conserved hypothetical protein
CNAG_12424	20.3196	0.869233	0.394842	2.20147	0.0277028	0.0455797	#N/A
CNAG_06191	360.14	0.869786	0.254482	3.41786	0.000631147	0.00141607	conserved hypothetical protein
CNAG_05017	121.828	0.869875	0.223833	3.88626	0.0001018	0.00026144	GabA permease
CNAG_00643	286.612	0.870014	0.212059	4.10269	4.0837e-05	0.000111308	conserved hypothetical protein
CNAG_00040	836.324	0.870399	0.258398	3.36844	0.000755941	0.00167281	lanosterol 14 alpha-demethylase
CNAG_01398	918.034	0.870539	0.240857	3.61434	0.000301113	0.000714926	ATP-dependent RNA helicase DOB1
CNAG_07093	161.096	0.870811	0.198172	4.39422	1.11172e-05	3.29651e-05	predicted protein
CNAG_06831	87.2545	0.871854	0.328361	2.65517	0.00792678	0.0145625	predicted protein
CNAG_00271	340.857	0.873492	0.162023	5.39116	7.00047e-08	2.82224e-07	nuclear protein
CNAG_01664	510.144	0.873795	0.202847	4.30766	1.64988e-05	4.76106e-05	CMGC/CDK/CDC2 protein kinase
CNAG_03240	574.596	0.873913	0.185643	4.70748	2.50794e-06	8.14257e-06	mannosyl-oligosaccharide 1,2-alpha-mannosidase
CNAG_00475	372.242	0.874485	0.206354	4.2378	2.25723e-05	6.38947e-05	WSC domain-containing protein
CNAG_03051	75.1753	0.874653	0.308972	2.83085	0.0046425	0.00891735	polyamine transporter
CNAG_07431	329.769	0.874661	0.252219	3.46786	0.00052462	0.00119366	multidrug and toxin extrusion protein 1
CNAG_03247	289.059	0.875116	0.182981	4.78256	1.73075e-06	5.72188e-06	sterol 3-beta-glucosyltransferase
CNAG_06368	298.719	0.875682	0.29026	3.01689	0.00255385	0.00516617	conserved hypothetical protein
CNAG_03175	271.818	0.875927	0.210601	4.15918	3.19395e-05	8.8223e-05	conserved hypothetical protein
CNAG_02114	582.337	0.876742	0.199152	4.40238	1.07069e-05	3.1812e-05	conserved hypothetical protein
CNAG_05149	757.972	0.877202	0.18922	4.63589	3.55412e-06	1.12537e-05	protoheme IX farnesyltransferase
CNAG_03670	362.658	0.877373	0.277577	3.16083	0.0015732	0.00330119	other/IRE protein kinase
CNAG_02579	341.045	0.878093	0.286971	3.05986	0.00221438	0.00452759	conserved hypothetical protein
CNAG_05039	392.755	0.878819	0.194508	4.51817	6.23762e-06	1.8997e-05	conserved hypothetical protein
CNAG_02208	1886.8	0.88013	0.171308	5.13771	2.78104e-07	1.03153e-06	ribonucleoside-diphosphate reductase large chain
CNAG_06469	907.753	0.880919	0.202136	4.35804	1.3123e-05	3.85129e-05	phospholipid-translocating ATPase
CNAG_03134	105.743	0.881034	0.242402	3.63461	0.000278407	0.000665486	3-hydroxybutyryl-CoA dehydrogenase
CNAG_02175	216.833	0.881438	0.267662	3.2931	0.000990908	0.00215486	exonuclease II Exo2
CNAG_07772	47.3162	0.881572	0.271333	3.24904	0.00115797	0.00249475	conserved hypothetical protein
CNAG_05699	199.611	0.881742	0.352575	2.50086	0.0123891	0.021955	conserved hypothetical protein
CNAG_05717	141.738	0.881948	0.255475	3.45219	0.000556051	0.00125939	conserved hypothetical protein
CNAG_02557	96.8306	0.882277	0.235286	3.74981	0.00017697	0.000437241	fungal specific transcription factor
CNAG_04618	47.6609	0.882289	0.363132	2.42966	0.0151129	0.0262996	PRO1 protein
CNAG_01723	242.346	0.882583	0.233384	3.78167	0.000155781	0.000388509	conserved hypothetical protein
CNAG_05519	97.5284	0.882901	0.345052	2.55875	0.0105049	0.0188509	conserved hypothetical protein
CNAG_04581	431.159	0.882936	0.189502	4.65925	3.17369e-06	1.01004e-05	conserved hypothetical protein
CNAG_06006	485.799	0.883784	0.21539	4.10318	4.07502e-05	0.000111112	conserved hypothetical protein
CNAG_07514	709.096	0.884609	0.207366	4.26593	1.99067e-05	5.68042e-05	Sec7 domain-containing protein
CNAG_02772	207.261	0.885551	0.219875	4.02752	5.63687e-05	0.000150927	conserved hypothetical protein
CNAG_00464	930.409	0.88681	0.217478	4.07771	4.54819e-05	0.000123515	pre-mRNA-splicing factor RSE1
CNAG_01013	235.013	0.887093	0.172756	5.13494	2.82233e-07	1.0457e-06	chromatin binding protein
CNAG_02488	29.7117	0.889043	0.321314	2.7669	0.00565922	0.0106932	methionyl-tRNA formyltransferase
CNAG_05403	119.255	0.88977	0.260986	3.40927	0.000651374	0.00145793	conserved hypothetical protein
CNAG_05461	36.004	0.890496	0.346741	2.56819	0.0102231	0.0183897	cytochrome b2
CNAG_06126	665.401	0.890813	0.390092	2.2836	0.0223952	0.0374954	conserved hypothetical protein
CNAG_03124	1148.65	0.890897	0.339179	2.62663	0.00862351	0.0157373	WD repeat protein
CNAG_05191	237.474	0.89096	0.188028	4.73844	2.15369e-06	7.04483e-06	conserved hypothetical protein
CNAG_01191	124.581	0.891667	0.2785	3.20167	0.00136632	0.00290152	long-chain fatty acid transporter
[truncated: 1,522 more rows]

## Sheet: ccr4_30inVSccr4_37in
	baseMean	log2FoldChange	lfcSE	stat	pvalue	padj
CNAG_03500	18.0164	-4.34733	1.06878	-4.06755	4.75097e-05	0.000195681	osmosensor
CNAG_03125	7.75853	-4.22944	1.41399	-2.99114	0.00277942	0.00775522	conserved hypothetical protein
CNAG_05972	3.03349	-4.17114	1.40574	-2.96722	0.00300503	0.00832836	conserved hypothetical protein
CNAG_05867	1.8804	-4.05693	1.62527	-2.49617	0.0125544	0.0291822	L-fucose transporter
CNAG_12807	1.71797	-3.96165	1.62062	-2.44452	0.0145044	0.0331644	#N/A
CNAG_03222	10.2759	-3.92301	1.42761	-2.74796	0.00599666	0.0152213	RNA lariat debranching enzyme
CNAG_07306	8.78651	-3.72322	1.0379	-3.58727	0.000334163	0.00114398	predicted protein
CNAG_04528	15.163	-3.5589	1.05313	-3.37937	0.000726529	0.00230455	conserved hypothetical protein
CNAG_12735	3.4011	-3.54848	1.52055	-2.33369	0.019612	0.0433216	#N/A
CNAG_02849	3.21153	-3.41695	1.45002	-2.35649	0.0184487	0.0410574	glutathione transferase
CNAG_06408	12.7361	-3.40905	1.19246	-2.85885	0.00425185	0.0113393	conserved hypothetical protein
CNAG_03426	155.286	-3.31842	0.438901	-7.56074	4.00788e-14	7.06567e-13	GDP-mannose transporter
CNAG_01907	129.432	-3.28135	0.500113	-6.56122	5.33679e-11	6.28725e-10	other/PLK protein kinase
CNAG_06517	366.732	-3.28054	0.426497	-7.69183	1.45045e-14	2.75325e-13	cytoplasmic protein
CNAG_12758	5.10767	-3.25364	1.07691	-3.02127	0.00251721	0.00712537	#N/A
CNAG_02060	761.35	-3.21288	0.298566	-10.761	5.25739e-27	2.89039e-25	conserved hypothetical protein
CNAG_06845	120.401	-3.17964	0.713476	-4.45654	8.32916e-06	4.0273e-05	STE-group protein kinase
CNAG_00681	59.1491	-3.09681	0.46466	-6.66467	2.65256e-11	3.25949e-10	conserved hypothetical protein
CNAG_00680	420.821	-2.98902	0.347562	-8.59996	7.9741e-18	2.04788e-16	conserved hypothetical protein
CNAG_06608	756.015	-2.88604	0.292491	-9.8671	5.7809e-23	2.29443e-21	conserved hypothetical protein
CNAG_06487	126.779	-2.86472	0.430042	-6.66148	2.71085e-11	3.32561e-10	chitin synthase 6
CNAG_02437	33.1287	-2.8378	0.829378	-3.4216	0.000622547	0.00200545	ribosomal RNA processing protein RRP5
CNAG_05863	230.366	-2.82636	0.330605	-8.54907	1.24088e-17	3.0802e-16	conserved hypothetical protein
CNAG_01189	278.478	-2.82116	0.776034	-3.63536	0.000277588	0.000967256	RNA polymerase I largest subunit
CNAG_01438	218.384	-2.76759	0.452481	-6.11648	9.56664e-10	9.12643e-09	transcription factor
CNAG_05853	235.434	-2.7526	0.297577	-9.25002	2.24444e-20	7.14946e-19	conserved hypothetical protein
CNAG_07924	270.697	-2.74302	0.347685	-7.88939	3.03679e-15	6.19205e-14	RNA polymerase II transcription factor
CNAG_05565	35.3401	-2.72971	0.564511	-4.83554	1.32787e-06	7.54051e-06	conserved hypothetical protein
CNAG_03715	293.174	-2.7237	0.382913	-7.1131	1.13465e-12	1.67757e-11	conserved hypothetical protein
CNAG_00406	148.972	-2.70024	0.34055	-7.92905	2.20825e-15	4.55267e-14	conserved hypothetical protein
CNAG_05274	212.4	-2.64377	0.38049	-6.94834	3.69617e-12	5.08018e-11	STE/STE20/YSK protein kinase
CNAG_06015	14.0065	-2.64365	0.768435	-3.44031	0.000581058	0.00188242	predicted protein
CNAG_04261	209.374	-2.63826	0.295932	-8.91511	4.87335e-19	1.35468e-17	conserved hypothetical protein
CNAG_00597	280.365	-2.62492	0.577266	-4.54715	5.4377e-06	2.7206e-05	amino acid transporter
CNAG_07817	257.815	-2.61199	0.283068	-9.22742	2.77218e-20	8.6815e-19	centromeric protein e
CNAG_06162	177.84	-2.59885	0.394463	-6.58833	4.44816e-11	5.29923e-10	conserved hypothetical protein
CNAG_02194	305.554	-2.59645	0.258001	-10.0637	7.99396e-24	3.35204e-22	AGC/NDR protein kinase
CNAG_04777	233.235	-2.59323	0.354755	-7.30994	2.67267e-13	4.27512e-12	S-adenosylmethionine-dependent methyltransferase
CNAG_01333	104.808	-2.58636	0.444317	-5.82099	5.85015e-09	4.89513e-08	other/Haspin protein kinase
CNAG_06087	287.354	-2.57373	0.367914	-6.99547	2.64379e-12	3.7093e-11	conserved hypothetical protein
CNAG_06902	97.6346	-2.56634	0.524137	-4.89632	9.76468e-07	5.68865e-06	conserved hypothetical protein
CNAG_07464	641.688	-2.55526	0.283167	-9.02384	1.81602e-19	5.28568e-18	transcription factor
CNAG_04708	38.2929	-2.53302	0.557977	-4.53965	5.63471e-06	2.80677e-05	conserved hypothetical protein
CNAG_01909	29.5565	-2.53189	0.694769	-3.64422	0.000268208	0.000939423	signal transducer
CNAG_03655	677.976	-2.53181	0.260394	-9.72299	2.40603e-22	9.08298e-21	predicted protein
CNAG_01088	215.083	-2.52506	0.286278	-8.82032	1.14131e-18	3.10285e-17	conserved hypothetical protein
CNAG_02048	1454.59	-2.49008	0.141066	-17.6519	9.84328e-70	1.04367e-66	proline dehydrogenase
CNAG_04018	282.83	-2.48931	0.42404	-5.87047	4.34564e-09	3.70728e-08	conserved hypothetical protein
CNAG_05372	1387.59	-2.47533	0.309905	-7.98739	1.37827e-15	2.87347e-14	B2-aldehyde-forming enzyme
CNAG_07686	307.762	-2.46026	0.340497	-7.22548	4.99349e-13	7.76975e-12	topoisomerase 1-associated factor 1
CNAG_01959	357.062	-2.45993	0.35198	-6.98884	2.77172e-12	3.87414e-11	condensin
CNAG_03341	577.596	-2.45812	0.24256	-10.1341	3.89972e-24	1.68277e-22	DNA replication licensing factor cdc19
CNAG_01656	149.602	-2.44862	0.338652	-7.23048	4.81294e-13	7.50454e-12	conserved hypothetical protein
CNAG_02851	648.571	-2.44134	0.279182	-8.74464	2.23719e-18	5.93016e-17	threonine aldolase
CNAG_00423	168.223	-2.43857	0.316762	-7.69843	1.37748e-14	2.62819e-13	conserved hypothetical protein
CNAG_02385	204.813	-2.43475	0.298426	-8.15864	3.38807e-16	7.37427e-15	DNA primase small subunit
CNAG_06182	406.63	-2.42266	0.279573	-8.66557	4.49261e-18	1.16997e-16	cell division control protein 54
CNAG_03184	493.081	-2.42053	0.382595	-6.32662	2.50584e-10	2.64181e-09	other/BUB protein kinase
CNAG_04788	390.24	-2.41447	0.384803	-6.27455	3.50645e-10	3.60955e-09	conserved hypothetical protein
CNAG_04297	270.19	-2.41119	0.226811	-10.6308	2.14221e-26	1.12762e-24	ribonuclease HI large subunit
CNAG_01119	1851.92	-2.41045	0.268159	-8.98886	2.49809e-19	7.15862e-18	peptide transporter
CNAG_03148	500.343	-2.40474	0.297384	-8.08633	6.14887e-16	1.32281e-14	nuclear condensin complex protein
CNAG_02724	102.838	-2.40382	0.499916	-4.80844	1.52116e-06	8.50792e-06	conserved hypothetical protein
CNAG_03453	44.864	-2.39182	0.568284	-4.20885	2.56669e-05	0.000111338	microtubule motor
CNAG_00110	159.747	-2.37099	0.374039	-6.3389	2.31417e-10	2.46072e-09	conserved hypothetical protein
CNAG_00053	68.4697	-2.3687	0.310968	-7.61718	2.59276e-14	4.70501e-13	conserved hypothetical protein
CNAG_01233	77.4172	-2.3599	0.512662	-4.60322	4.16002e-06	2.12058e-05	conserved hypothetical protein
CNAG_07818	134.392	-2.35051	0.377322	-6.22946	4.68049e-10	4.73811e-09	conserved hypothetical protein
CNAG_06832	100.083	-2.34538	0.342988	-6.83807	8.02658e-12	1.04882e-10	glucosidase
CNAG_03716	578.414	-2.31849	0.335833	-6.9037	5.0664e-12	6.89034e-11	conserved hypothetical protein
CNAG_00899	194.417	-2.30042	0.358337	-6.41971	1.36538e-10	1.49909e-09	conserved hypothetical protein
CNAG_02721	77.2238	-2.26077	0.722334	-3.12981	0.00174919	0.00512533	leucine repeat containing protein
CNAG_03344	20.0631	-2.25969	0.760346	-2.97192	0.00295939	0.00821721	conserved hypothetical protein
CNAG_03731	143.948	-2.25106	0.354939	-6.3421	2.26658e-10	2.42051e-09	conserved hypothetical protein
CNAG_01334	381.963	-2.24348	0.417987	-5.36733	7.99108e-08	5.55335e-07	conserved hypothetical protein
CNAG_01389	159.556	-2.23276	0.407363	-5.48101	4.22906e-08	3.09242e-07	conserved hypothetical protein
CNAG_04736	17.5406	-2.22906	0.684139	-3.25819	0.00112124	0.00343879	conserved hypothetical protein
CNAG_00519	460.259	-2.22429	0.313966	-7.08449	1.39559e-12	2.03498e-11	C-5 sterol desaturase
CNAG_05752	352.979	-2.21491	0.299014	-7.40738	1.2882e-13	2.12466e-12	kinesin
CNAG_04696	191.591	-2.21119	0.413531	-5.34709	8.93808e-08	6.15384e-07	DNA clamp loader
CNAG_00127	121.885	-2.20978	0.341287	-6.47484	9.49142e-11	1.0788e-09	conserved hypothetical protein
CNAG_06674	157.858	-2.20404	0.327952	-6.72063	1.80941e-11	2.27233e-10	conserved hypothetical protein
CNAG_01145	567.867	-2.19784	0.335526	-6.55044	5.73686e-11	6.73718e-10	conserved hypothetical protein
CNAG_02024	239.662	-2.19735	0.373021	-5.8907	3.84562e-09	3.30349e-08	conserved hypothetical protein
CNAG_03539	132.518	-2.19127	0.397617	-5.51101	3.56781e-08	2.64803e-07	conserved hypothetical protein
CNAG_07627	113.485	-2.19077	0.460281	-4.75964	1.93939e-06	1.06152e-05	XCAP-C protein
CNAG_02491	212.03	-2.18975	0.328534	-6.66521	2.64285e-11	3.25294e-10	nuclear protein
CNAG_01623	129.917	-2.18558	0.386286	-5.65794	1.53204e-08	1.18446e-07	pseudouridylate synthase 4
CNAG_01299	8.47761	-2.1793	0.849084	-2.56665	0.0102687	0.0245377	conserved hypothetical protein
CNAG_06916	173.422	-2.17451	0.38229	-5.68812	1.28448e-08	1.01527e-07	conserved hypothetical protein
CNAG_05360	492.538	-2.1723	0.434314	-5.00167	5.6835e-07	3.46614e-06	ATP-dependent RNA helicase MAK5
CNAG_12141	49.904	-2.17129	0.482648	-4.49869	6.83723e-06	3.35621e-05	#N/A
CNAG_12585	15.866	-2.16916	0.685463	-3.16451	0.00155342	0.00461364	#N/A
CNAG_03405	884.913	-2.16739	0.237534	-9.12457	7.20233e-20	2.1642e-18	conserved hypothetical protein
CNAG_02675	949.131	-2.15686	0.219344	-9.83323	8.09796e-23	3.14676e-21	serine/threonine-protein kinase
CNAG_01898	711.331	-2.14687	0.384869	-5.57818	2.43047e-08	1.84071e-07	nuclear protein
CNAG_00890	261.398	-2.13719	0.333926	-6.40018	1.55193e-10	1.6914e-09	conserved hypothetical protein
CNAG_06536	70.1505	-2.12438	0.335374	-6.33434	2.38355e-10	2.52363e-09	monocarboxylic acid transporter
CNAG_00122	157.384	-2.11154	0.387318	-5.4517	4.98919e-08	3.59164e-07	alpha-amylase
CNAG_01816	40.7183	-2.11055	0.474894	-4.44426	8.81959e-06	4.23683e-05	predicted protein
CNAG_04474	155.384	-2.1032	0.297462	-7.07048	1.54398e-12	2.2338e-11	monocarboxylic acid transporter
CNAG_07917	8511.73	-2.10123	0.212488	-9.88873	4.6589e-23	1.8691e-21	uracil transporter FurD
CNAG_05660	215.836	-2.09766	0.375855	-5.58104	2.39081e-08	1.81438e-07	conserved hypothetical protein
CNAG_04213	278.266	-2.09752	0.36114	-5.80805	6.3204e-09	5.25308e-08	signal transducer
CNAG_06118	237.694	-2.09684	0.23836	-8.79692	1.40624e-18	3.78156e-17	conserved hypothetical protein
CNAG_01663	23.5183	-2.09616	0.68842	-3.04488	0.00232772	0.00664033	conserved hypothetical protein
CNAG_05571	583.581	-2.09074	0.385677	-5.42097	5.92765e-08	4.21812e-07	conserved hypothetical protein
CNAG_05176	322.315	-2.08957	0.311882	-6.69986	2.0862e-11	2.58493e-10	conserved hypothetical protein
CNAG_04227	225.531	-2.08526	0.345173	-6.0412	1.52969e-09	1.41211e-08	conserved hypothetical protein
CNAG_06914	233.598	-2.08432	0.244641	-8.51991	1.59677e-17	3.88564e-16	tubulin gamma chain
CNAG_06607	311.667	-2.0833	0.283364	-7.35202	1.95228e-13	3.18457e-12	DNA polymerase alpha catalytic subunit
CNAG_03124	1148.65	-2.08319	0.339462	-6.13675	8.42268e-10	8.16098e-09	WD repeat protein
CNAG_01916	345.939	-2.07961	0.195986	-10.611	2.64787e-26	1.38398e-24	DNA mismatch repair protein msh6
CNAG_01572	140.179	-2.07353	0.400543	-5.1768	2.2572e-07	1.45805e-06	tyrosine phosphatase
CNAG_04087	187.418	-2.06302	0.352563	-5.85148	4.87223e-09	4.11864e-08	predicted protein
CNAG_12710	8.87346	-2.06299	0.834971	-2.47074	0.0134835	0.0310983	#N/A
CNAG_02406	139.456	-2.05891	0.333669	-6.17051	6.80691e-10	6.69151e-09	cell division control protein 45
CNAG_06324	478.316	-2.05622	0.206219	-9.97103	2.04094e-23	8.27751e-22	zinc finger protein
CNAG_02658	245.288	-2.05494	0.440087	-4.66939	3.02101e-06	1.59134e-05	conserved hypothetical protein
CNAG_04655	149.646	-2.05153	0.398	-5.1546	2.54178e-07	1.6277e-06	rab family GTP-binding protein
CNAG_00258	210.789	-2.04564	0.335125	-6.10411	1.03373e-09	9.79869e-09	conserved hypothetical protein
CNAG_06284	241.921	-2.03707	0.365781	-5.56909	2.56071e-08	1.93146e-07	conserved hypothetical protein
CNAG_03921	46.8582	-2.03585	0.542615	-3.75192	0.000175483	0.000636266	conserved hypothetical protein
CNAG_02051	181.821	-2.03484	0.347482	-5.85596	4.74272e-09	4.01832e-08	zygotic epidermal enclosure defective protein 4
CNAG_05825	629.084	-2.03466	0.234041	-8.69358	3.51179e-18	9.17766e-17	ATP dependent DNA helicase
CNAG_01573	237.676	-2.02745	0.310925	-6.52072	6.99708e-11	8.12713e-10	conserved hypothetical protein
CNAG_07739	114.701	-2.02739	0.408998	-4.95697	7.16e-07	4.27183e-06	conserved hypothetical protein
CNAG_07681	343.08	-2.02696	0.362496	-5.59166	2.2491e-08	1.71208e-07	conserved hypothetical protein
CNAG_03602	4785.29	-2.02694	0.28901	-7.0134	2.32603e-12	3.29461e-11	conserved hypothetical protein
CNAG_00099	512.709	-2.0196	0.231666	-8.71772	2.8387e-18	7.44481e-17	ATP dependent DNA helicase
CNAG_01828	196.97	-2.01955	0.308352	-6.5495	5.77305e-11	6.75829e-10	transcriptional activator
CNAG_04662	348.639	-2.0151	0.220791	-9.12674	7.05944e-20	2.12988e-18	sepB
CNAG_05755	1199.26	-2.00746	0.333425	-6.02072	1.73638e-09	1.58712e-08	glutathione S-transferase 6
CNAG_05290	212.425	-2.00495	0.420516	-4.76782	1.86229e-06	1.02385e-05	transcription cofactor
CNAG_00236	252.2	-2.00365	0.29248	-6.85054	7.35707e-12	9.66445e-11	8-amino-7-oxononanoatesynthase
CNAG_07878	405.954	-2.0019	0.397263	-5.03922	4.67435e-07	2.88628e-06	nucleolar complex protein 2
CNAG_05621	552.218	-2.00141	0.175628	-11.3957	4.39187e-30	3.07514e-28	dihydrofolate synthase
CNAG_03520	19.1242	-2.00112	0.731605	-2.73525	0.00623334	0.0157521	conserved hypothetical protein
CNAG_04298	836.171	-1.99628	0.381483	-5.23294	1.66831e-07	1.10753e-06	AD24
CNAG_03150	72.3621	-1.9941	0.391653	-5.09149	3.55256e-07	2.23639e-06	flavin-adenine dinucleotide transporter
CNAG_01559	232.524	-1.99187	0.37631	-5.29315	1.20224e-07	8.14145e-07	conserved hypothetical protein
CNAG_04365	1008.3	-1.98965	0.414081	-4.80499	1.54761e-06	8.64288e-06	ribosome biogenesis protein
CNAG_06534	1386.32	-1.98862	0.265738	-7.48338	7.24331e-14	1.23586e-12	hydroxymethylglutaryl-CoA reductase
CNAG_03454	317.793	-1.98842	0.558442	-3.56065	0.000369942	0.00125146	pria protein
CNAG_01283	214.221	-1.98746	0.367278	-5.41132	6.25626e-08	4.42228e-07	CAP5p
CNAG_00172	30.4979	-1.98498	0.720854	-2.75364	0.00589359	0.0150214	kinesin
CNAG_05414	98.5462	-1.98392	0.277818	-7.14108	9.26022e-13	1.3941e-11	DUF1115 domain-containing protein
CNAG_07735	635.936	-1.98094	0.290253	-6.82488	8.79965e-12	1.1438e-10	daxx-interacting protein MSP58/p78
CNAG_03658	248.912	-1.98079	0.266973	-7.41945	1.17606e-13	1.94837e-12	predicted protein
CNAG_04571	849.557	-1.98013	0.253026	-7.8258	5.04446e-15	1.00645e-13	rRNA (adenine-N6,N6-)-dimethyltransferase
CNAG_05897	149.641	-1.97899	0.226894	-8.72208	2.73135e-18	7.18868e-17	conserved hypothetical protein
CNAG_03149	53.7774	-1.96964	0.432953	-4.54932	5.38193e-06	2.69714e-05	RING-10 protein
CNAG_06697	130.082	-1.96954	0.442636	-4.44957	8.60407e-06	4.14671e-05	other/TTK protein kinase
CNAG_03071	49.196	-1.96666	0.476962	-4.12331	3.73465e-05	0.000157046	conserved hypothetical protein
CNAG_07635	305.539	-1.95901	0.256961	-7.62378	2.46361e-14	4.49262e-13	conserved hypothetical protein
CNAG_03086	284.843	-1.95583	0.211528	-9.2462	2.32619e-20	7.34679e-19	predicted protein
CNAG_13104	99.7543	-1.95489	0.41269	-4.73694	2.16973e-06	1.17681e-05	#N/A
CNAG_05627	404.283	-1.94843	0.569911	-3.41884	0.000628898	0.00202347	ATP-dependent rRNA helicase SPB4
CNAG_06142	201.21	-1.94435	0.27496	-7.07141	1.53369e-12	2.22325e-11	alpha DNA polymerase
CNAG_12139	8.24055	-1.94384	0.73667	-2.63869	0.00832283	0.0204273	#N/A
CNAG_05102	264.718	-1.94052	0.216394	-8.96753	3.03235e-19	8.62303e-18	DNA repair protein rad5
CNAG_00607	640.816	-1.93892	0.382139	-5.07386	3.89821e-07	2.43539e-06	conserved hypothetical protein
CNAG_07756	483.616	-1.93559	0.309274	-6.25849	3.88733e-10	3.97407e-09	cell division control protein
CNAG_12489	315.979	-1.92616	0.361548	-5.32754	9.95504e-08	6.80979e-07	#N/A
CNAG_12132	11.0763	-1.92346	0.731901	-2.62804	0.00858795	0.0209947	#N/A
CNAG_06956	11.184	-1.92264	0.817554	-2.3517	0.0186879	0.0415274	conserved hypothetical protein
CNAG_07921	254.935	-1.91951	0.258054	-7.4384	1.01911e-13	1.70356e-12	conserved hypothetical protein
CNAG_03671	178.673	-1.91508	0.322137	-5.94494	2.76565e-09	2.42919e-08	conserved hypothetical protein
CNAG_04603	253.279	-1.91499	0.279226	-6.85822	6.97235e-12	9.24085e-11	conserved hypothetical protein
CNAG_03484	257.654	-1.91405	0.285619	-6.70143	2.06395e-11	2.56164e-10	conserved hypothetical protein
CNAG_06611	266.293	-1.90831	0.468343	-4.07459	4.60953e-05	0.000190596	DNA-directed RNA polymerase I polypeptide 2
CNAG_00906	674.178	-1.90733	0.294119	-6.48489	8.87939e-11	1.01545e-09	nucleolar protein
CNAG_00086	648.676	-1.90613	0.247835	-7.6911	1.4587e-14	2.76186e-13	tRNA (guanine-N2-)-methyltransferase
CNAG_02384	82.2865	-1.90513	0.315608	-6.03637	1.57615e-09	1.45139e-08	conserved hypothetical protein
CNAG_04446	106.757	-1.90405	0.513596	-3.7073	0.00020948	0.000746045	conserved hypothetical protein
CNAG_06203	47.8534	-1.9032	0.40466	-4.70322	2.56094e-06	1.36743e-05	conserved hypothetical protein
CNAG_01285	306.244	-1.9029	0.23271	-8.1771	2.90759e-16	6.36581e-15	other/AUR protein kinase
CNAG_05651	118.026	-1.90193	0.398786	-4.7693	1.84868e-06	1.01712e-05	hypothetical protein
CNAG_12827	745.645	-1.90167	0.44498	-4.2736	1.92343e-05	8.61018e-05	#N/A
CNAG_03452	302.105	-1.89863	0.193264	-9.82404	8.87174e-23	3.42948e-21	AFG1 family mitochondrial ATPase
CNAG_00506	342.85	-1.89263	0.381106	-4.96615	6.82954e-07	4.09441e-06	conserved hypothetical protein
CNAG_03300	1318.61	-1.87576	0.251072	-7.47098	7.95979e-14	1.35499e-12	RRP1B protein
CNAG_04682	276.46	-1.87192	0.213233	-8.77874	1.65321e-18	4.42964e-17	DNA replication complex GINS protein PSF3
CNAG_00529	19.1381	-1.86457	0.726135	-2.5678	0.0102347	0.0244723	sulfite transporter
CNAG_05810	237.465	-1.8637	0.237784	-7.83781	4.5848e-15	9.19686e-14	conserved hypothetical protein
CNAG_05291	313.347	-1.85415	0.283193	-6.54731	5.85812e-11	6.84708e-10	conserved hypothetical protein
CNAG_06335	354.363	-1.85334	0.329764	-5.62022	1.90716e-08	1.46229e-07	kinesin
CNAG_01965	55.7701	-1.85295	0.466443	-3.9725	7.11212e-05	0.000280628	conserved hypothetical protein
CNAG_12434	117.357	-1.85108	0.456869	-4.05167	5.08539e-05	0.000208414	#N/A
CNAG_06184	132.239	-1.84601	0.388667	-4.74959	2.03826e-06	1.11154e-05	conserved hypothetical protein
CNAG_02830	1221.28	-1.84594	0.1582	-11.6684	1.84907e-31	1.41482e-29	delta24() sterol reductase
CNAG_01171	546.634	-1.84552	0.306418	-6.02288	1.71345e-09	1.56809e-08	conserved hypothetical protein
CNAG_06865	631.516	-1.84154	0.221482	-8.31462	9.20436e-17	2.10199e-15	conserved hypothetical protein
CNAG_03708	1067.24	-1.83656	0.362447	-5.06712	4.03871e-07	2.51893e-06	conserved hypothetical protein
CNAG_06634	163.926	-1.83326	0.292355	-6.27066	3.59524e-10	3.69511e-09	epsilon DNA polymerase
CNAG_07657	130.812	-1.83188	0.300005	-6.10616	1.02057e-09	9.68627e-09	nucleolar complex protein 4
CNAG_00378	45.4978	-1.82879	0.518138	-3.52955	0.000416262	0.00139355	predicted protein
CNAG_06708	181.184	-1.82348	0.307406	-5.93183	2.99585e-09	2.62208e-08	deoxycytidylate deaminase
CNAG_04148	464.254	-1.82152	0.299786	-6.07608	1.23159e-09	1.14835e-08	other/NEK protein kinase
CNAG_06341	990.477	-1.82095	0.551576	-3.30136	0.000962162	0.00298793	conserved hypothetical protein
CNAG_03762	1273.91	-1.81834	0.439596	-4.1364	3.52799e-05	0.000149201	RNA methyltransferase
CNAG_00320	1021.34	-1.8177	0.646689	-2.81077	0.00494225	0.0129251	ubiquitin-protein ligase
CNAG_08029	198.186	-1.81528	0.242277	-7.49257	6.75388e-14	1.15767e-12	#N/A
CNAG_01536	76.0727	-1.81393	0.506323	-3.58256	0.000340245	0.00116266	nonmuscle myosin heavy chain b
CNAG_04222	893.955	-1.80806	0.308159	-5.8673	4.42957e-09	3.77454e-08	SDA1 family protein
CNAG_04861	563.135	-1.80726	0.254833	-7.09195	1.32238e-12	1.93203e-11	transglycosylase SLT domain-containing protein
CNAG_03037	147.162	-1.80451	0.480677	-3.75411	0.000173961	0.000631981	WDR8 protein
CNAG_00687	115.573	-1.80248	0.444217	-4.05766	4.95676e-05	0.000203592	conserved hypothetical protein
CNAG_01172	373.947	-1.80001	0.223908	-8.03909	9.05098e-16	1.93592e-14	conserved hypothetical protein
CNAG_01539	2721.07	-1.79951	0.248006	-7.25592	3.98944e-13	6.27323e-12	inositol-3-phosphate synthase
CNAG_01051	288.561	-1.79402	0.269801	-6.64943	2.94227e-11	3.5917e-10	dynactin
CNAG_02566	373.693	-1.7931	0.326325	-5.49484	3.91074e-08	2.8891e-07	hepatocyte nuclear factor
CNAG_04324	181.7	-1.79109	0.313976	-5.70453	1.16663e-08	9.30047e-08	Atg22B-1p
CNAG_04579	96.5503	-1.78759	0.404393	-4.42042	9.85095e-06	4.69279e-05	alpha-1,2-mannosyltransferase alg11
CNAG_05438	348.216	-1.78549	0.374894	-4.76266	1.91061e-06	1.04808e-05	conserved hypothetical protein
CNAG_12380	6.21101	-1.78193	0.74457	-2.39324	0.0167004	0.0376405	#N/A
CNAG_07682	19.2778	-1.77971	0.631618	-2.81769	0.00483699	0.0126901	conserved hypothetical protein
CNAG_00193	917.841	-1.77663	0.269728	-6.58675	4.49544e-11	5.34698e-10	transcriptional activator
CNAG_03603	1236.53	-1.77152	0.202755	-8.73724	2.38876e-18	6.30939e-17	ATP-dependent RNA helicase HAS1
CNAG_02025	584.63	-1.77092	0.235594	-7.51682	5.61228e-14	9.73232e-13	conserved hypothetical protein
CNAG_01335	257.283	-1.77	0.240226	-7.36807	1.73118e-13	2.83638e-12	conserved hypothetical protein
CNAG_03212	253.63	-1.76857	0.341382	-5.18063	2.21139e-07	1.43219e-06	fork head domain-containing protein
CNAG_02328	764.575	-1.7678	0.251131	-7.03934	1.93147e-12	2.7728e-11	ribosome biogenesis protein TSR1
CNAG_03820	699.777	-1.76702	0.405102	-4.36191	1.28934e-05	6.00346e-05	nucleolar protein 14
CNAG_06647	448.808	-1.76565	0.25611	-6.89412	5.42e-12	7.35415e-11	CDC1
CNAG_00158	26.0279	-1.76447	0.581149	-3.03617	0.00239603	0.00681353	glycosyltransferase
CNAG_06003	52.6253	-1.76066	0.379019	-4.64532	3.39548e-06	1.76233e-05	conserved hypothetical protein
CNAG_00191	123.272	-1.75931	0.369196	-4.76524	1.88633e-06	1.03629e-05	conserved hypothetical protein
CNAG_05699	199.611	-1.75685	0.354843	-4.95108	7.38042e-07	4.3787e-06	conserved hypothetical protein
CNAG_05603	431.012	-1.75144	0.265039	-6.60823	3.88936e-11	4.67858e-10	conserved hypothetical protein
CNAG_02481	461.367	-1.7494	0.20809	-8.40694	4.20836e-17	9.88431e-16	vacuolar protein
CNAG_12733	23.5487	-1.74813	0.526344	-3.32127	0.000896075	0.00279557	#N/A
CNAG_06997	16.2104	-1.74492	0.720513	-2.42177	0.0154451	0.0351099	tRNA dihydrouridine synthase
CNAG_06766	826.006	-1.74389	0.391166	-4.45819	8.26533e-06	4.00688e-05	small nucleolar ribonucleoprotein complex subunit Utp14
CNAG_01372	366.493	-1.74316	0.223539	-7.79803	6.2883e-15	1.24458e-13	conserved hypothetical protein
CNAG_06684	1102.36	-1.74154	0.210842	-8.25991	1.45784e-16	3.28879e-15	pre-rRNA-processing protein IPI3
CNAG_03057	19.7379	-1.74111	0.6438	-2.70443	0.00684222	0.0171044	conserved hypothetical protein
CNAG_05549	70.9843	-1.73925	0.761261	-2.28469	0.0223311	0.0485902	CMGC/CDK protein kinase
CNAG_04648	99.7741	-1.73912	0.409439	-4.24756	2.16116e-05	9.56476e-05	conserved hypothetical protein
CNAG_06348	222.708	-1.7363	0.420108	-4.13298	3.58093e-05	0.000151181	ABC transporter PMR5
CNAG_02654	224.969	-1.73467	0.334685	-5.183	2.18342e-07	1.41779e-06	DNA polymerase epsilon catalytic subunit A
CNAG_02583	25.7407	-1.73318	0.606476	-2.85779	0.004266	0.0113686	Trmt11 protein
CNAG_00274	48.8319	-1.72844	0.541911	-3.18953	0.00142504	0.00427686	conserved hypothetical protein
CNAG_02810	1599.17	-1.72723	0.297125	-5.81316	6.13062e-09	5.11253e-08	pumilio-family RNA binding protein
CNAG_01421	1132.68	-1.72694	0.38564	-4.47812	7.53028e-06	3.67212e-05	conserved hypothetical protein
CNAG_06342	341.073	-1.72647	0.187469	-9.20936	3.28079e-20	1.02311e-18	SUMO activating enzyme
CNAG_12044	30.0511	-1.71578	0.624023	-2.74954	0.00596797	0.0151693	#N/A
CNAG_04857	664.245	-1.71176	0.594677	-2.87846	0.00399617	0.0107501	hypothetical protein
CNAG_04836	129.878	-1.70937	0.278803	-6.13111	8.72695e-10	8.41188e-09	nuclear protein
CNAG_03447	144.994	-1.70916	0.419898	-4.07042	4.69291e-05	0.00019372	conserved hypothetical protein
CNAG_01101	49.0528	-1.70715	0.565068	-3.02114	0.00251827	0.00712565	conserved hypothetical protein
CNAG_04575	687.407	-1.70714	0.247277	-6.90378	5.06382e-12	6.89034e-11	g2/mitotic-specific cyclin cdc13
CNAG_05145	208.379	-1.70571	0.377965	-4.51289	6.3949e-06	3.15159e-05	DNA helicase
CNAG_07554	1340.99	-1.70402	0.221017	-7.70991	1.25905e-14	2.41465e-13	capsular associated protein
CNAG_07864	1103.53	-1.70242	0.17871	-9.52617	1.632e-21	5.74063e-20	u3 small nucleolar ribonucleoprotein imp3
CNAG_01946	256.849	-1.70111	0.261537	-6.50429	7.80621e-11	8.99654e-10	allantoate permease
CNAG_06005	1314.08	-1.69679	0.299858	-5.65864	1.52581e-08	1.18087e-07	conserved hypothetical protein
CNAG_01179	1836.37	-1.68759	0.241734	-6.98116	2.92746e-12	4.06884e-11	RPA42
CNAG_04370	1314.01	-1.68736	0.28255	-5.97192	2.34478e-09	2.08919e-08	U3 small nucleolar RNA-associated protein 10
CNAG_03312	140.026	-1.68587	0.372401	-4.52702	5.98211e-06	2.96588e-05	predicted protein
CNAG_06126	665.401	-1.68518	0.390693	-4.31329	1.6084e-05	7.32812e-05	conserved hypothetical protein
CNAG_03732	153.897	-1.68229	0.350385	-4.80127	1.57662e-06	8.78503e-06	integral membrane protein
CNAG_01812	2805.51	-1.68167	0.244307	-6.88344	5.84254e-12	7.82731e-11	ribosome biogenesis protein RLP24
CNAG_06468	1750.15	-1.68102	0.24482	-6.86636	6.58611e-12	8.79175e-11	nucleolar GTP-binding protein 1
CNAG_05745	1615.78	-1.68088	0.279769	-6.0081	1.8771e-09	1.699e-08	cytoplasmic protein
CNAG_03964	448.872	-1.6808	0.255375	-6.58168	4.65158e-11	5.51503e-10	zinc knuckle family protein
CNAG_04768	185.729	-1.68033	0.287212	-5.85047	4.90173e-09	4.13887e-08	conserved hypothetical protein
CNAG_01167	232.988	-1.67739	0.324404	-5.17069	2.33229e-07	1.50132e-06	chromosome associated protein
CNAG_06363	549.508	-1.67472	0.320454	-5.22608	1.73145e-07	1.14331e-06	nucleolar protein
CNAG_05591	191.818	-1.67054	0.289763	-5.76518	8.15714e-09	6.653e-08	conserved hypothetical protein
CNAG_00513	861.091	-1.67015	0.3322	-5.02754	4.96804e-07	3.05491e-06	conserved hypothetical protein
CNAG_02382	2064.03	-1.66855	0.221873	-7.52029	5.4656e-14	9.50016e-13	ribosome biogenesis protein BRX1
CNAG_05371	749.502	-1.66743	0.422463	-3.94693	7.91612e-05	0.000308255	conserved hypothetical protein
CNAG_03724	1593.82	-1.66718	0.339179	-4.91533	8.8632e-07	5.18791e-06	nucleolar protein
CNAG_01477	584.804	-1.66509	0.331702	-5.01982	5.17202e-07	3.17271e-06	serine palmitoyl transferase subunit
CNAG_02749	372.641	-1.6644	0.341144	-4.87888	1.06689e-06	6.15263e-06	conserved hypothetical protein
CNAG_05409	77.1619	-1.65931	0.370154	-4.48275	7.36861e-06	3.60276e-05	activator 1 41 kda subunit
CNAG_06160	290.188	-1.65863	0.326139	-5.08567	3.66337e-07	2.29642e-06	guanyl nucleotide exchange factor Sql2
CNAG_02235	106.76	-1.65802	0.317819	-5.21686	1.81981e-07	1.19528e-06	conserved hypothetical protein
CNAG_04355	30.042	-1.65648	0.577873	-2.86651	0.0041503	0.0110924	conserved hypothetical protein
CNAG_00841	162.819	-1.65433	0.275367	-6.0077	1.88168e-09	1.69901e-08	conserved hypothetical protein
CNAG_12018	85.3955	-1.65031	0.326316	-5.05739	4.25027e-07	2.64422e-06	#N/A
CNAG_07415	327.176	-1.64841	0.409111	-4.02925	5.59552e-05	0.000226321	conserved hypothetical protein
CNAG_01729	290.318	-1.64702	0.383448	-4.29528	1.74473e-05	7.89117e-05	DEAH box polypeptide 37
CNAG_01498	171.92	-1.64675	0.335051	-4.91493	8.8816e-07	5.19049e-06	arylsulfatase
CNAG_07459	43.6304	-1.64667	0.417887	-3.94047	8.13223e-05	0.000315959	hypothetical protein
CNAG_02573	140.33	-1.64405	0.286141	-5.7456	9.15977e-09	7.42992e-08	conserved hypothetical protein
CNAG_06230	162.704	-1.64189	0.325996	-5.03655	4.73998e-07	2.92436e-06	Drp1p
CNAG_03649	370.884	-1.64128	0.179218	-9.158	5.28665e-20	1.60153e-18	conserved hypothetical protein
CNAG_06798	944.211	-1.63965	0.374878	-4.37382	1.22093e-05	5.71e-05	WD-repeat protein
CNAG_03822	454.607	-1.63915	0.351409	-4.66451	3.09346e-06	1.62374e-05	tafazzin exon 5 and exon 9 deleted variant short form
CNAG_07982	291.031	-1.63901	0.3544	-4.62474	3.75065e-06	1.93047e-05	#N/A
CNAG_00428	558.706	-1.63898	0.214803	-7.63015	2.34485e-14	4.29715e-13	conserved hypothetical protein
CNAG_06948	1046.2	-1.63858	0.26398	-6.20722	5.39307e-10	5.4091e-09	bystin-family protein
CNAG_03116	497.788	-1.63705	0.288861	-5.66726	1.45098e-08	1.1324e-07	forkhead transcription factor 3
CNAG_00129	194.651	-1.63641	0.296216	-5.52438	3.30651e-08	2.46394e-07	conserved hypothetical protein
CNAG_04936	252.311	-1.63548	0.252261	-6.48328	8.97525e-11	1.02484e-09	conserved hypothetical protein
CNAG_03481	232.928	-1.63387	0.351108	-4.65348	3.26375e-06	1.6999e-05	predicted protein
CNAG_12406	21.9369	-1.63387	0.652251	-2.50497	0.0122461	0.0285101	#N/A
CNAG_02963	172.568	-1.62987	0.236649	-6.88728	5.68683e-12	7.67412e-11	cell division control protein 23
CNAG_02922	309.263	-1.6257	0.296757	-5.4782	4.29673e-08	3.13265e-07	conserved hypothetical protein
CNAG_03239	211.096	-1.62398	0.283239	-5.73361	9.83129e-09	7.93128e-08	conserved hypothetical protein
CNAG_06092	733.947	-1.62359	0.325254	-4.99176	5.9832e-07	3.63399e-06	cyclin
CNAG_01122	33.0326	-1.62296	0.469299	-3.45827	0.000543662	0.00177365	conserved hypothetical protein
CNAG_06896	681.988	-1.62208	0.322888	-5.02366	5.06956e-07	3.11476e-06	cytoplasmic protein
CNAG_01236	2017.06	-1.61957	0.304405	-5.32045	1.03511e-07	7.06771e-07	Ebp2p
CNAG_04102	25.1593	-1.61804	0.607682	-2.66265	0.00775288	0.0191169	hypothetical protein
CNAG_02157	157.171	-1.61723	0.292172	-5.53519	3.10898e-08	2.32375e-07	conserved hypothetical protein
CNAG_03781	198.704	-1.61437	0.251135	-6.42831	1.29027e-10	1.42632e-09	conserved hypothetical protein
CNAG_06654	294.402	-1.61397	0.214955	-7.50841	5.98502e-14	1.03304e-12	conserved hypothetical protein
CNAG_00032	73.2361	-1.61378	0.363905	-4.43463	9.22293e-06	4.41345e-05	aldolase
CNAG_06277	1764.7	-1.61356	0.259028	-6.22928	4.68576e-10	4.73811e-09	RRP12-like protein
CNAG_03044	248.443	-1.61349	0.197042	-8.18859	2.64294e-16	5.80353e-15	conserved hypothetical protein
CNAG_04052	122.954	-1.61339	0.402518	-4.00825	6.11713e-05	0.000245015	ATP dependent DNA helicase
CNAG_00603	788.919	-1.61302	0.189148	-8.52782	1.49129e-17	3.6409e-16	pre-rRNA-processing protein PNO1
CNAG_02720	253.339	-1.61066	0.433706	-3.71371	0.000204246	0.000730912	GTP-binding protein
CNAG_05823	150.359	-1.61042	0.291196	-5.53037	3.19562e-08	2.38371e-07	conserved hypothetical protein
CNAG_02186	41.1876	-1.60786	0.425322	-3.78033	0.000156621	0.000573478	myosin
CNAG_05202	945.724	-1.60689	0.307668	-5.22279	1.76243e-07	1.1617e-06	nuclear protein
CNAG_06538	222.517	-1.60678	0.249644	-6.43628	1.22441e-10	1.36861e-09	monocarboxylic acid transporter
CNAG_07519	559.743	-1.60619	0.271619	-5.91341	3.35095e-09	2.90886e-08	conserved hypothetical protein
CNAG_00701	626.481	-1.60563	0.267949	-5.9923	2.06894e-09	1.85904e-08	CAS31p
CNAG_00660	108.022	-1.60548	0.315071	-5.09562	3.47597e-07	2.19376e-06	histone deacetylase
CNAG_05801	279.168	-1.60502	0.312451	-5.13688	2.79338e-07	1.78728e-06	conserved hypothetical protein
CNAG_01134	143.664	-1.6036	0.310744	-5.16052	2.46271e-07	1.58253e-06	conserved hypothetical protein
CNAG_01398	918.034	-1.59716	0.241649	-6.60942	3.85822e-11	4.65137e-10	ATP-dependent RNA helicase DOB1
CNAG_06322	32.9919	-1.59682	0.523608	-3.04965	0.00229105	0.00654763	conserved hypothetical protein
CNAG_03675	1061.07	-1.59546	0.236276	-6.75255	1.45268e-11	1.8462e-10	conserved hypothetical protein
CNAG_03717	66.1831	-1.59389	0.291167	-5.47415	4.39613e-08	3.19257e-07	conserved hypothetical protein
CNAG_02077	255.493	-1.59241	0.203972	-7.807	5.85663e-15	1.16536e-13	conserved hypothetical protein
CNAG_06317	232.427	-1.59062	0.26706	-5.95603	2.58433e-09	2.29163e-08	conserved hypothetical protein
CNAG_06748	753.352	-1.58936	0.293477	-5.41563	6.10729e-08	4.33349e-07	U3 snoRNP-associated protein Utp7
CNAG_04725	185.103	-1.5889	0.273875	-5.80153	6.57107e-09	5.43101e-08	conserved hypothetical protein
CNAG_04479	277.646	-1.58856	0.26096	-6.08738	1.14775e-09	1.07801e-08	conserved hypothetical protein
CNAG_03660	304.994	-1.58748	0.240807	-6.59233	4.32974e-11	5.17477e-10	lipoyltransferase
CNAG_02268	78.515	-1.58665	0.425987	-3.72465	0.000195584	0.000703305	nuclear membrane protein
CNAG_04580	677.214	-1.58273	0.273918	-5.77812	7.55407e-09	6.18151e-08	RNA helicase
CNAG_05789	592.497	-1.58252	0.197979	-7.99337	1.31297e-15	2.75279e-14	conserved hypothetical protein
CNAG_01975	259.503	-1.58086	0.263138	-6.0077	1.88169e-09	1.69901e-08	helicase
CNAG_03342	1763.25	-1.57946	0.167368	-9.43701	3.83569e-21	1.30589e-19	tRNA (guanine-N7-)-methyltransferase
CNAG_04175	695.623	-1.5761	0.25732	-6.12504	9.0661e-10	8.70487e-09	conserved hypothetical protein
CNAG_03966	179.627	-1.57553	0.268357	-5.87101	4.33155e-09	3.70377e-08	conserved hypothetical protein
CNAG_05189	177.434	-1.57515	0.404495	-3.89411	9.85608e-05	0.000376877	conserved hypothetical protein
CNAG_01239	172.466	-1.57039	0.346015	-4.5385	5.66564e-06	2.81839e-05	chitin deacetylase
CNAG_05451	102.306	-1.56648	0.371779	-4.21347	2.51479e-05	0.000109215	predicted protein
CNAG_02740	273.576	-1.5658	0.219649	-7.12866	1.01348e-12	1.51349e-11	conserved hypothetical protein
CNAG_01293	260.425	-1.56501	0.299066	-5.23298	1.66799e-07	1.10753e-06	conserved hypothetical protein
CNAG_00845	851.351	-1.56415	0.328478	-4.76181	1.91864e-06	1.05171e-05	conserved hypothetical protein
CNAG_02729	115.411	-1.56404	0.33507	-4.6678	3.04439e-06	1.60138e-05	conserved hypothetical protein
CNAG_06273	2832.51	-1.56316	0.226251	-6.90896	4.88236e-12	6.67346e-11	Rrs1 protein
CNAG_06002	190.925	-1.56297	0.230189	-6.78995	1.12176e-11	1.44544e-10	tRNA (5-methylaminomethyl-2-thiouridylate)-methyltransferase
CNAG_04868	260.152	-1.56232	0.297262	-5.25571	1.47457e-07	9.86861e-07	cytoplasmic protein
CNAG_01098	524.487	-1.56213	0.243013	-6.42818	1.29141e-10	1.42632e-09	conserved hypothetical protein
CNAG_12667	58.3277	-1.56142	0.496946	-3.14204	0.00167776	0.00494142	#N/A
CNAG_12022	39.7281	-1.55723	0.628611	-2.47726	0.0132395	0.0305737	#N/A
CNAG_07609	785.336	-1.55646	0.358001	-4.34764	1.37613e-05	6.36364e-05	ATP-dependent RNA helicase
CNAG_06741	711.763	-1.5537	0.332003	-4.67979	2.87162e-06	1.51803e-05	DEAD box RNA helicase
CNAG_01123	510.127	-1.55272	0.258353	-6.01005	1.85466e-09	1.6828e-08	DRAP deaminase
CNAG_00059	202.123	-1.55126	0.403916	-3.84056	0.000122756	0.000459499	predicted protein
CNAG_01883	13.1654	-1.54918	0.67662	-2.28958	0.0220456	0.0480254	conserved hypothetical protein
CNAG_05359	375.728	-1.54735	0.233522	-6.62613	3.44607e-11	4.16559e-10	conserved hypothetical protein
CNAG_01993	72.9716	-1.547	0.345765	-4.47414	7.67179e-06	3.73377e-05	conserved hypothetical protein
CNAG_05312	386.247	-1.54656	0.25474	-6.07113	1.27015e-09	1.18133e-08	conserved hypothetical protein
CNAG_00449	769.452	-1.54618	0.255856	-6.04317	1.51119e-09	1.39677e-08	art-4 protein
CNAG_00028	80.5602	-1.54175	0.362113	-4.25764	2.06595e-05	9.18174e-05	high-affinity nicotinic acid transporter
CNAG_07374	801.52	-1.54103	0.304751	-5.05669	4.26594e-07	2.65174e-06	conserved hypothetical protein
CNAG_04276	529.063	-1.54044	0.257287	-5.98722	2.13456e-09	1.91337e-08	cytosine-purine permease
CNAG_07162	216.015	-1.53969	0.239289	-6.43444	1.23927e-10	1.38314e-09	DNA replication origin binding protein
CNAG_03940	588.216	-1.53893	0.267283	-5.75767	8.52836e-09	6.93291e-08	elongator complex protein 2
CNAG_03302	705.092	-1.53891	0.328325	-4.68714	2.77056e-06	1.46774e-05	cytoplasmic protein
CNAG_04395	812.888	-1.53716	0.322066	-4.77282	1.81668e-06	1.00174e-05	conserved hypothetical protein
CNAG_03624	2387.05	-1.53271	0.192649	-7.95596	1.77748e-15	3.68504e-14	nucleolar protein
CNAG_00294	612.87	-1.5312	0.25235	-6.06777	1.29699e-09	1.20328e-08	conserved hypothetical protein
CNAG_00142	88.0254	-1.53065	0.530136	-2.88728	0.00388594	0.0105107	conserved hypothetical protein
CNAG_05606	187.354	-1.53008	0.240103	-6.37259	1.85868e-10	2.00803e-09	mitochondrial DNA repair and recombination protein PIF1
CNAG_03735	249.002	-1.53005	0.281802	-5.42951	5.65076e-08	4.04045e-07	CAP4p
CNAG_04147	515.211	-1.52729	0.24039	-6.35337	2.10654e-10	2.25609e-09	ATP-dependent rRNA helicase RRP3
CNAG_05685	1091.65	-1.52632	0.248091	-6.15227	7.63837e-10	7.43989e-09	neutral amino acid transporter
CNAG_01149	408.172	-1.52619	0.269591	-5.66112	1.50387e-08	1.16632e-07	conserved hypothetical protein
CNAG_04866	183.775	-1.52599	0.286916	-5.3186	1.0457e-07	7.1269e-07	histone deacetylase
CNAG_00145	287.372	-1.52483	0.232197	-6.56699	5.13435e-11	6.05837e-10	actin II
CNAG_00677	246.908	-1.52333	0.236459	-6.44226	1.17708e-10	1.32168e-09	Uhrf1 protein
CNAG_06007	1095.63	-1.52264	0.354622	-4.29369	1.75728e-05	7.94308e-05	hypotetical protein
CNAG_01310	520.046	-1.52243	0.177528	-8.5757	9.84828e-18	2.48619e-16	nucleolar protein
[truncated: 2,134 more rows]

## Sheet: WT30polyVsWT37poly
	baseMean	log2FoldChange	lfcSE	stat	pvalue	padj
[truncated: 1,390 more rows]

[truncated: 7 more sheets: ccr4poly37_V_ccr4poly30, WT30poly_V_ccr4_30poly, WT37poly_v_ccr4_37poly, WT30in_V_WT30poly, ccr430in_V_ccr4_30poly, WT37in_V_WT37poly, ccr437in_V_ccr4_37poly]
