# Supplementary material for: Thermotolerance in the pathogen Cryptococcus neoformans is linked to antigen masking via mRNA decay-dependent reprogramming
Source: Nat Commun. 2019 Oct 30;10:4950. doi: 10.1038/s41467-019-12907-x (PMC6821889; doi:10.1038/s41467-019-12907-x)
Supplement: Supplementary file 5 — Supplementary Data 2 [file 41467_2019_12907_MOESM5_ESM.xlsx]

## Sheet: Sheet1
ACCESSION	GENE	FC (POLY)	FC (INPUT)
3115	FZC46	-12.09	-23
4878	FZC1	-10.71	-8.72
5153	GAT5	-7.36	-6.76
5176	HOB3	-5.78	-8.11
1438	MBS2	-5.35	-3.97
1431	HOB1	-5.31	-6.32
4352	ZAP103	-4.85	-3.58
7464	MBS1	-4.82	-4.17
332	SIP4	-4.23	-4.58
4836	FZC10	-4.09	-4.31
3212	HCM101	-4.05	-4.37
6223	MIZ1	-3.98	-4.82
4518	ZFC5	-3.89	-3.28
31	MLR1	-3.86	-5.04
4012	FZC18	-3.83	-10.6
2566	FKH2	-3.81	-4.04
3902	RDS2	-3.7	-3.72
3116	HCM1	-3.66	-3.06
2322	FZC17	-3.6	-5.55
6483	FZC25	-3.46	-3.62
4916	FZC16	-3.37	-4.39
193	GAT1	-3.27	-3.95
1948	FZC36	-3.03	-2.33
6719	FZC49	-3.02	-3.5
1841	GLN3	-3.02	-3.59
1454	STE12	-3.01	-2.77
3409	SKN7	-2.97	-2.06
5186	GRF1	-2.96	-3.63
5170	PIP2	-2.88	-2.66
4908	CLR4	-2.87	-3.31
4841	FZC43	-2.74	-2.3
3018	ASG101	-2.69	-2.24
3710	ECM22	-2.61	-2.27
5538	JJJ1	-2.56	-2.95
3401	GAT203	-2.56	-3.11
6818	HAP1	-2.48	-2.12
39	ZFC6	-2.47	-2.55
896	FZC34	-2.46	-3.42
6921	HOB4	-2.46	-3.05
6188	FZC15	-2.46	-2.65
1173	PAN1	-2.46	-2.09
3346	BZP4	-2.43	-3.33
5112	FZC42	-2.42	-3.2
1883	GAT8	-2.41	-4.14
2364	FZC19	-2.32	-3.5
4586	HOB7	-2.27	-3.29
6751	HLH3	-2.25	-2.31
3086	FZC20	-2.25	-2.4
791	HLH1	-2.21	-2.67
5019	FZC21	-2.12	-1.8
841	FZC40	-2.05	-2.41
514	GAT6	-2.03	-2.63
2723	FZC23	-2.03	-2.03
7411	RUM1	-1.99	-1.91
2555	SIP402	-1.97	-2.01
4588	ERT1	-1.83	-1.88
1858	HOB2	-1.78	-2.08
2774	MAL13	-1.75	-1.88
670	FZC12	ND	-1.87
6339	FZC35	ND	-2.79
7924	MCM1	ND	-2.53
7922	FZC4	ND	-2.12
4398	ARO80	ND	-2.04
1069	FZC11	ND	-2.03
68	MET32	ND	-1.99
828	SIP401	ND	-1.98
