# Supplementary material for: Thermotolerance in the pathogen Cryptococcus neoformans is linked to antigen masking via mRNA decay-dependent reprogramming
Source: Nat Commun. 2019 Oct 30;10:4950. doi: 10.1038/s41467-019-12907-x (PMC6821889; doi:10.1038/s41467-019-12907-x)
Supplement: Supplementary file 7 — Source Data [file 41467_2019_12907_MOESM7_ESM.xlsx]

## Sheet: Figure 1a
	C. neoformans													C. amylolentus
		time(hours)	C. neoformans							time(hours)	C. amylolentus
			rep1	rep2	rep3	Mean	SEM				rep1	rep2	rep3	Mean	SEM
		0	1	1	0.99997	0.99999	9.99372e-06			0	0.999996	0.999998	1	0.999998	1.15296e-06
		0.5	0.523572	0.697693	0.462287	0.561184	0.0705101			0.5	0.884632	0.957367	1.29343	1.04514	0.125906
		1	0.455815	0.34375	0.305487	0.368351	0.0451055			1	1.0483	1.11102	1.25998	1.13977	0.062774
		1.5	0.551475	0.607241	0.66587	0.608195	0.0330264			1.5	0.84049	0.947487	1.16813	0.985368	0.0964588
		2	1.0236	0.885861	0.718207	0.875888	0.0882994			2	0.966808	0.903846	1.16862	1.01309	0.0798601
		2.5	0.849913	0.92645	0.746091	0.840818	0.0522635			2.5	0.944728	0.75248	1.21964	0.972284	0.13556
		3	0.718719	0.984092	0.325491	0.676101	0.191312			3	0.767937	0.500135	0.959863	0.742645	0.133313

## Sheet: Figure 1b
Figure 1b
		rRNA						RPL2							rRNA						RPL2
	C. neoformans										C. amylolentus
	time(minutes)	WT 30			Mean	SEM					time(minutes)	30			Mean	SEM
		rep1	rep2	rep3								rep1	rep2	rep3
	0	1	1.00002	0.999983	1	1.01016e-05					0	1	0.999859	1.00001	0.999956	4.87232e-05
	15	1.9627	1.35567	1.33668	1.55169	0.205581					15	1.70064	1.12359	1.94496	1.58973	0.243508
	30	0.957755	1.45804	1.199	1.20493	0.14445					30	1.31619	0.967376	1.88948	1.39101	0.268804
	45	0.387851	1.23173	1.08219	0.900591	0.259979					45	1.59969	0.844829	1.61241	1.35231	0.253766
	60	0.251479	0.876883	0.715924	0.614762	0.18749					60	0.876085	0.629655	1.85353	1.11976	0.373719
	time(minutes)	WT 37			Mean	SEM					time(minutes)	37			Mean	SEM
	0	1	1.00001	1.00002	1.00001	4.62234e-06					0	1	0.999594	1.00005	0.999882	0.000144995
	15	0.55846	0.742897	0.618466	0.639941	0.0543144					15	1.52588	0.929684	0.959748	1.13844	0.193914
	30	0.30418	0.194461	0.447742	0.315461	0.0733333					30	1.326	0.788422	1.2399	1.11811	0.166706
	45	0.155733	0.0745308	0.236463	0.155576	0.0467458					45	1.17872	0.522851	0.938328	0.879966	0.191569
	60	0.098171	0.048192	0.146793	0.0977187	0.0284645					60	0.548586	0.775105	1.13109	0.818259	0.169532

## Sheet:  figure 2b
2b
	Growth curve														Doubling time
		WT			ccr4Δ			C.n.CCR4::ccr4Δ			C.a.CCR4::ccr4Δ						WT	ccr4Δ	C.n.CCR4::ccr4Δ	C.a.CCR4::ccr4Δ
		1	2	3	1	2	3	1	2	3	1	2	3			rep1	2.203	9.675	3.284	3.911
	0	0.106	0.1125	0.112	0.1055	0.108	0.1115	0.1025	0.1095	0.106	0.106	0.1075	0.1045			rep2	2.613	12.71	2.548	3.751
	0.25	0.108	0.113	0.124	0.1075	0.1045	0.127	0.1055	0.1105	0.112	0.1065	0.107	0.107			rep3	2.789	14.32	2.93	5.877
	0.5	0.1115	0.114	0.1345	0.1085	0.1065	0.1555	0.109	0.113	0.125	0.1085	0.1075	0.11
	0.75	0.115	0.116	0.1435	0.1155	0.107	0.1365	0.112	0.1165	0.155	0.111	0.1085	0.1195
	1	0.1185	0.1185	0.149	0.1165	0.1085	0.1725	0.1155	0.1185	0.179	0.1135	0.11	0.126
	1.25	0.1235	0.1205	0.163	0.118	0.1105	0.1765	0.1175	0.12	0.1805	0.1145	0.111	0.1455
	1.5	0.1275	0.124	0.162	0.12	0.11	0.186	0.127	0.13	0.1875	0.116	0.1115	0.1395
	1.75	0.129	0.125	0.1745	0.123	0.1105	0.193	0.127	0.1335	0.203	0.117	0.1135	0.159
	2	0.1305	0.1255	0.179	0.1285	0.1095	0.1845	0.13	0.134	0.1915	0.1195	0.1145	0.1405
	2.25	0.1335	0.1255	0.188	0.125	0.1075	0.163	0.1365	0.1395	0.189	0.121	0.116	0.161
	2.5	0.134	0.125	0.193	0.1265	0.1085	0.151	0.1465	0.1405	0.18	0.1225	0.117	0.1475
	2.75	0.1375	0.129	0.203	0.125	0.1085	0.1465	0.157	0.152	0.229	0.1245	0.1205	0.1485
	3	0.1415	0.131	0.204	0.1265	0.109	0.151	0.157	0.144	0.262	0.127	0.1205	0.151
	3.25	0.152	0.1345	0.195	0.126	0.111	0.146	0.167	0.16	0.2515	0.13	0.1215	0.1855
	3.5	0.155	0.136	0.199	0.13	0.1135	0.149	0.1625	0.174	0.304	0.1315	0.124	0.21
	3.75	0.156	0.1395	0.212	0.1255	0.1105	0.1535	0.169	0.1865	0.2565	0.134	0.124	0.2165
	4	0.163	0.144	0.2225	0.129	0.1095	0.1645	0.1695	0.19	0.265	0.1365	0.1255	0.1975
	4.25	0.1695	0.1515	0.2275	0.127	0.1095	0.182	0.162	0.187	0.2645	0.14	0.1275	0.209
	4.5	0.1765	0.1585	0.2535	0.13	0.11	0.2025	0.169	0.163	0.284	0.144	0.1305	0.2145
	4.75	0.187	0.167	0.255	0.131	0.11	0.1925	0.185	0.195	0.275	0.1455	0.131	0.191
	5	0.2025	0.1725	0.2505	0.13	0.109	0.1865	0.182	0.201	0.3145	0.1495	0.1345	0.2275
	5.25	0.2145	0.185	0.255	0.1335	0.109	0.188	0.177	0.1985	0.372	0.1525	0.136	0.2365
	5.5	0.2215	0.195	0.271	0.1345	0.109	0.2245	0.1885	0.2035	0.3515	0.1555	0.1385	0.227
	5.75	0.238	0.204	0.273	0.137	0.109	0.2005	0.1935	0.208	0.3125	0.161	0.143	0.175
	6	0.2475	0.215	0.286	0.1365	0.1095	0.2205	0.196	0.217	0.36	0.1675	0.1495	0.181
	6.25	0.2625	0.229	0.2935	0.1365	0.1095	0.234	0.202	0.217	0.3585	0.172	0.153	0.1825
	6.5	0.28	0.243	0.316	0.1365	0.11	0.2425	0.211	0.2305	0.3405	0.179	0.159	0.2205
	6.75	0.2895	0.2585	0.3315	0.1375	0.11	0.2545	0.221	0.237	0.4235	0.1845	0.1625	0.2415
	7	0.309	0.2845	0.3445	0.143	0.1095	0.2695	0.236	0.2445	0.401	0.1895	0.167	0.1925
	7.25	0.3265	0.303	0.3785	0.1445	0.1105	0.246	0.2445	0.2505	0.3905	0.1975	0.172	0.2515
	7.5	0.3445	0.325	0.411	0.1465	0.1105	0.259	0.25	0.2465	0.379	0.2095	0.176	0.235
	7.75	0.363	0.3635	0.476	0.147	0.1105	0.2535	0.2635	0.271	0.426	0.2135	0.186	0.2585
	8	0.388	0.393	0.5135	0.1485	0.111	0.289	0.2775	0.274	0.445	0.2255	0.196	0.2435
	8.25	0.4205	0.4215	0.5305	0.1465	0.112	0.2515	0.292	0.296	0.456	0.235	0.206	0.2375
	8.5	0.458	0.46	0.5915	0.149	0.112	0.263	0.304	0.3205	0.4845	0.246	0.217	0.2485
	8.75	0.505	0.4865	0.653	0.1515	0.1125	0.2575	0.3235	0.3255	0.477	0.2655	0.2265	0.24
	9	0.532	0.5285	0.6985	0.163	0.113	0.2595	0.3395	0.3555	0.531	0.2745	0.2395	0.2555
	9.25	0.587	0.571	0.742	0.1465	0.114	0.243	0.347	0.3825	0.5605	0.2885	0.2545	0.2565
	9.5	0.633	0.6355	0.7935	0.1505	0.115	0.25	0.3795	0.3985	0.617	0.3025	0.2745	0.276
	9.75	0.6965	0.671	0.8325	0.1615	0.116	0.258	0.41	0.435	0.6595	0.32	0.2765	0.2665
	10	0.7895	0.708	0.875	0.161	0.1155	0.268	0.46	0.462	0.65	0.337	0.3175	0.283
	10.25	0.856	0.7705	0.9455	0.1635	0.117	0.246	0.515	0.503	0.715	0.3515	0.321	0.28
	10.5	0.893	0.8055	0.9665	0.159	0.117	0.2575	0.5395	0.537	0.7845	0.372	0.326	0.313
	10.75	0.949	0.834	0.9925	0.158	0.119	0.2045	0.573	0.574	0.8045	0.394	0.3405	0.362
	11	0.9955	0.8585	1.0575	0.164	0.1205	0.181	0.6395	0.629	0.8655	0.412	0.352	0.337
	11.25	1.037	0.8795	1.1095	0.1615	0.119	0.2615	0.6415	0.6695	0.951	0.4405	0.39	0.369
	11.5	1.0555	0.891	1.127	0.1565	0.12	0.2025	0.6865	0.71	0.996	0.457	0.4135	0.3975
	11.75	1.061	0.914	1.1415	0.1485	0.121	0.187	0.7035	0.7375	1.052	0.4905	0.4365	0.4105
	12	1.0885	0.945	1.163	0.146	0.121	0.196	0.7295	0.798	1.0755	0.5255	0.4675	0.428
	12.25	1.102	0.962	1.1985	0.1465	0.122	0.195	0.766	0.8585	1.16	0.533	0.485	0.4985
	12.5	1.107	0.9875	1.216	0.149	0.124	0.225	0.793	0.9105	1.1715	0.5265	0.51	0.518
	12.75	1.1265	1.0015	1.2045	0.15	0.1255	0.2655	0.8875	0.986	1.1915	0.5605	0.551	0.523
	13	1.1405	1.025	1.2085	0.149	0.1245	0.2495	0.938	1.0635	1.21	0.593	0.5745	0.54
	13.25	1.143	1.038	1.2065	0.154	0.128	0.294	0.9245	1.0515	1.223	0.626	0.628	0.534
	13.5	1.151	1.0535	1.216	0.154	0.13	0.304	0.9695	1.1025	1.198	0.625	0.65	0.5485
	13.75	1.158	1.0675	1.2195	0.1605	0.1295	0.321	1.0165	1.1065	1.2675	0.6585	0.628	0.608
	14	1.1685	1.08	1.2275	0.16	0.1305	0.3	1.0635	1.1585	1.302	0.716	0.662	0.5985
	14.25	1.166	1.092	1.2265	0.1595	0.1305	0.176	1.1245	1.2575	1.3105	0.731	0.7055	0.6195
	14.5	1.18	1.106	1.2335	0.1625	0.1345	0.1825	1.1005	1.283	1.2905	0.7585	0.709	0.6865
	14.75	1.1875	1.1165	1.2345	0.166	0.1355	0.172	1.172	1.3145	1.3145	0.845	0.7185	0.7095
	15	1.1975	1.126	1.249	0.168	0.136	0.175	1.1885	1.333	1.3605	0.8245	0.769	0.7595
	15.25	1.1905	1.1275	1.246	0.17	0.14	0.243	1.206	1.3585	1.349	0.8725	0.7295	0.792
	15.5	1.1995	1.141	1.25	0.175	0.143	0.237	1.2005	1.373	1.3385	0.8445	0.7735	0.7065
	15.75	1.2055	1.142	1.2545	0.177	0.142	0.176	1.22	1.389	1.3215	0.8575	0.7905	0.7625
	16	1.2105	1.1345	1.27	0.1765	0.145	0.1705	1.247	1.393	1.337	0.843	0.804	0.7595
	16.25	1.208	1.1395	1.2695	0.181	0.148	0.17	1.2285	1.399	1.354	0.843	0.8675	0.782
	16.5	1.194	1.1365	1.269	0.184	0.15	0.1725	1.2205	1.411	1.3655	0.846	0.864	0.7865
	16.75	1.1995	1.1435	1.2715	0.187	0.152	0.1715	1.2165	1.4275	1.377	0.858	0.8445	0.8385
	17	1.1775	1.1525	1.2695	0.1925	0.154	0.1765	1.2425	1.4245	1.4035	0.8765	0.886	0.8315
	17.25	1.1995	1.1505	1.273	0.198	0.158	0.179	1.2655	1.437	1.423	0.887	0.9185	0.861
	17.5	1.21	1.151	1.2795	0.1975	0.1615	0.183	1.267	1.438	1.4175	0.901	0.927	0.856
	17.75	1.223	1.1795	1.282	0.2135	0.1585	0.1855	1.2605	1.4225	1.4235	0.903	0.9625	0.873
	18	1.2175	1.178	1.283	0.2245	0.164	0.1865	1.2935	1.4335	1.44	0.929	0.9435	0.9205

## Sheet: Figure 2c,d
		Figure 2c		RPL2 expression
		time (hours)		ccr4Δ				C.a.CCR4::ccr4				C.n.CCR4::ccr4Δ
				rep1	rep2	rep3	rep4	rep1	rep2	rep3	rep4	rep1	rep2	rep3
			0	1	1	1	1.00005	1	1	1	1	1	1	1
			0.5	0.977603	0.573951	1.01787	0.756005	0.34651	0.390275	0.518488	0.465609	0.414821	0.645023	0.378572
			1	0.90306	0.526397	1.25835	0.935195	0.259049	0.2672	0.582445	0.344872	0.388209	0.264451	0.259963
			1.5	0.81858	0.436524	1.12296	0.89719	0.262231	0.345285	0.955752	0.325715	0.65293	0.57048	0.417921
			2	0.71868	0.466695	0.894182	1.11052	0.371616	0.396876	1.22243	0.456162	0.78103	1.03443	0.595815
			2.5	0.858612	0.398551	0.76109	0.78826	0.365926	0.506603	1.31993	0.360623	0.830507	1.29825	1.02335
			3	0.270969	0.412156	0.602368	0.629806	0.578487	0.515272	0.907952	0.353653	0.786114	1.56227	0.899735
		Figure 2d		RPL2 stability
					ccr4			CCR4_C.amylolentus::ccr4			C.n.CCR4::ccr4Δ
					rep1	rep2	rep3	rep1	rep2	rep3	rep1	rep2	rep3
				0	1	1	1	1	1	1	1	1	1
				15	0.980546	0.957805	0.797671	0.732995	0.796803	0.752511	0.7402	0.60333	0.480561
				30	1.02883	1.00875	0.818488	0.700301	0.822397	0.690148	0.616723	0.360981	0.278878
				45	0.796332	1.01483	0.807055	0.606368	0.894462	0.614104	0.547152	0.244956	0.213148
				60	0.736319	0.915545	0.711294	0.66944	0.741408	0.61429	0.575755	0.20008	0.173256

## Sheet: Figure 3a and c
Figure 3a		oligo dT hybridization relative to WT
	WT 30C							ccr4Δ 30C
	rep1	rep2	rep3	AVG	SD	SEM		rep1	rep2	rep3	AVG	SD	SEM
	1	1	1	1	0	0		1.08535	1.14907	1.06265	1.09902	0.0447994	0.0258649
	WT 37C							ccr4Δ 37C
	rep1	rep2	rep3					rep1	rep2	rep3
	0.985359	0.979807	0.99706	0.987409	0.00880723	0.00508486		1.37371	1.27974	1.19016	1.2812	0.0917817	0.0529902
Figure 3b

## Sheet: Figure 5b,d
Figure 5b		% alpha-glucan exposing cells
		WT30°C	WT37°C	ccr4°30	ccr4°37	C. amylolentus 30°C	C. amylolentus 37°C
	rep1	0.03	1.96	0.5	12.8	6.07	0.55
	rep2	0	0.44	7.93	4.12	0.35	0.29
	rep3	1.46	1.32	10.13	7.21	4.79	0.72
	rep4	1.489	0.33	27.07	13.93	0.093	0.073
	Mean	0.7448	1.013	11.41	9.515	2.826	0.4083
	Std. Deviation	0.8428	0.7716	11.23	4.644	3.054	0.285
	Std. Error of Mean	0.4214	0.3858	5.613	2.322	1.527	0.1425
Figure 5d		% beta-glucan exposing cells
		WT30°C	WT37°C	ccr4°30	ccr4°37	C. amylolentus 30°C	C. amylolentus 37°C
	rep1	0.01	7.02	1.1	19.7	0.17	15.8
	rep2	4.12	1.76	2.75	15.22	0.78	39.36
	rep3	1.2	0.92	1.23	14.35	0.43	45.85
	rep4	2.53	4.366	3.2	34.67	4.97	14.222
	Mean	1.965	3.517	2.07	20.99	1.588	28.81
	Std. Deviation	1.767	2.758	1.062	9.42	2.269	16.16
	Std. Error of Mean	0.8837	1.379	0.5312	4.71	1.134	8.082

## Sheet: Figure 6b
Figure 6b		% cells recognized by Dectin1:Fc
		WT30°C	WT37°C	ccr4°30	ccr4°37	C. amylolentus 30°C	C. amylolentus 37°C
	rep1	0.01	0.11	0.2	8	0.14	8.7
	rep2	3.43	0.17	1.93	6.91	0.15	23.36
	rep3	0.26	0.15	1.08	9.29	0.12	28.3
	rep4	2.28	0.094	0.06	9.97	0.209	1.346
	Mean	1.495	0.131	0.8175	8.543	0.1548	15.43
	Std. Deviation	1.642	0.03508	0.8683	1.361	0.03826	12.55
	Std. Error of Mean	0.8211	0.01754	0.4341	0.6804	0.01913	6.273

## Sheet: Figure 6c
Figure 6c
		BAL Analysis
		Experiment	Sample	CCR4+ Macrophages (%)	H99+ Macrophages (%)
	mice infected with WT	RMJ36_17 Crypto Phagocytosis 2017. June 22	Surface_BAL_5h_H99_001_001.fcs	0	39.9
			Surface_BAL_5h_H99_002_002.fcs	0	28.1
			Surface_BAL_5h_H99_003_003.fcs	0	24
		RMJ38_17 Crypto Phagocytosis 2017 June 28	Surface_BAL_5h_H99_001_001.fcs	0	24.1
			Surface_BAL_5h_H99_002_002.fcs	0.054	5.58
			Surface_BAL_5h_H99_003_003.fcs	0.016	2.33
		RMJ45_17 Crypto Phagocytosis 2017 Aug 29	Surface_BAL_5h_H99_001_001.fcs	0.08	0.08
			Surface_BAL_5h_H99_002_002.fcs	0.03	19
			Surface_BAL_5h_H99_003_003.fcs	0	12
	mice infected with ccr4Δ	RMJ36_17 Crypto Phagocytosis 2017. June 22	Surface_BAL_5h_CCR4_001_004.fcs	48.7	0
			Surface_BAL_5h_CCR4_002_005.fcs	22.6	0
			Surface_BAL_5h_CCR4_003_006.fcs	66	0
		RMJ38_17 Crypto Phagocytosis 2017 June 28	Surface_BAL_5h_CCR4_001_004.fcs	52.7	0
			Surface_BAL_5h_CCR4_002_005.fcs	17	0
			Surface_BAL_5h_CCR4_003_006.fcs	48.7	0
		RMJ45_17 Crypto Phagocytosis 2017 Aug 29	Surface_BAL_5h_CCR4_001_004.fcs	33	0
			Surface_BAL_5h_CCR4_002_005.fcs	53	0
			Surface_BAL_5h_CCR4_003_006.fcs	24	0
		Lung Analysis
		Experiment	Sample	CCR4+ Macrophages (%)	H99+ Macrophages (%)
	mice infected with WT	RMJ36_17 Crypto Phagocytosis 2017. June 22	Surface_Lung_5h_H99_001_007.fcs	0.00936	3.98
			Surface_Lung_5h_H99_002_008.fcs	0.055	4.09
			Surface_Lung_5h_H99_003_009.fcs	0.00944	1.81
		RMJ38_17 Crypto Phagocytosis 2017 June 28	Surface_Lung_5h_H99_001_007.fcs	0	0.52
			Surface_Lung_5h_H99_002_008.fcs	0.021	0.56
			Surface_Lung_5h_H99_003_009.fcs	0	0.075
		RMJ45_17 Crypto Phagocytosis 2017 Aug 29	Surface_Lung_5h_H99_001_007.fcs	0	0.0061
			Surface_Lung_5h_H99_002_008.fcs	0	1.7
			Surface_Lung_5h_H99_003_009.fcs	0.0062	1.4
	mice infected with ccr4Δ	RMJ36_17 Crypto Phagocytosis Full 1 062217	Surface_Lung_5h_CCR4_001_010.fcs	5.67	0.021
			Surface_Lung_5h_CCR4_002_011.fcs	1.33	0.026
			Surface_Lung_5h_CCR4_003_012.fcs	5.67	0.029
		RMJ38_17 Crypto Phagocytosis 2017 June 28	Surface_Lung_5h_CCR4_001_010.fcs	8.24	0.00437
			Surface_Lung_5h_CCR4_002_011.fcs	13.2	0
			Surface_Lung_5h_CCR4_003_012.fcs	8.47	0.00959
		RMJ45_17 Crypto Phagocytosis 2017 Aug 29	Surface_Lung_5h_CCR4_001_010.fcs	7.1	0.007
			Surface_Lung_5h_CCR4_002_011.fcs	18	0
			Surface_Lung_5h_CCR4_003_012.fcs	4.5	0

## Sheet: Figure 7b
Figure 7b		percentage of beta-glucan exposing cells
		WT 30°C	WT 37°C	ccr4Δ 30°C	ccr4Δ 30°C	C. amylolentus 30°C	C. amylolentus 37°C	hob1Δ 30°C	hob1Δ 37°C
	rep1	0.56	2.34	4.12	20.9	0.91	33.5	0.72	36.1
	rep2	0.57	2.13	1.31	26.4	0.73	33.5	1.31	22.1
	rep3	0.23	0.13	0.69	18	0.39	11	1.8	9.79
	rep4	0.11	1.1	2.61	26.6	1.45	14.8	0.14	19.4
	rep5	1.54	5.45	NA	NA	0.76	29.9	1.81	44
	Mean	0.602	2.23	2.183	22.98	0.848	24.54	1.156	26.28
	Std. Deviation	0.5619	2.005	1.519	4.24	0.3865	10.81	0.7226	13.67
	Std. Error of Mean	0.2513	0.8966	0.7597	2.12	0.1729	4.835	0.3232	6.112

## Sheet: Supplemental Figure 1a-b
Figure S1a	RPL2 expression from YPD to YNB
	time (hours)	rep1	rep2	rep3	Mean	SEM
	0	0.999998	0.99999	1	0.999996	3.03857e-06
	0.5	0.578723	0.838545	0.376402	0.59789	0.133753
	1	0.548964	0.789888	0.2477	0.528851	0.156839
	1.5	0.509874	0.590379	0.145676	0.41531	0.136805
	2	0.375723	0.469287	0.0689024	0.304638	0.120923
	2.5	0.210458	0.328436	0.0303495	0.189748	0.0866709
	3	0.223404	0.238006	0.0577076	0.173039	0.0578197
Figure S1b	RPL2 stability in YPD vs. YNB
	time (minutes)	YPD						YNB
		rep1	rep2	rep3	Mean	SEM		rep1	rep2	rep3	Mean	SEM
	0	1	1	1	1	3.19131e-07		1	1	1	1	3.19131e-07
	6	0.931081	1.07841	0.948569	0.98602	0.04647		0.947057	0.882618	0.904926	0.911534	0.0188931
	12	0.964999	1.05108	0.947244	0.987775	0.0320658		0.749422	0.787862	0.760654	0.765979	0.0114117
	18	0.955428	0.966228	0.871669	0.931108	0.0298827		0.56632	0.66172	0.720795	0.649612	0.0450022
	24	0.891028	0.792389	0.856709	0.846709	0.0289103		0.509025	0.477378	0.526416	0.504273	0.0143541

[truncated: 2 more sheets: Supplemental Figure 2 a-b, Table S3]
